# Supplementary material for: CK14 Expression Identifies a Basal/Squamous-Like Type of Papillary Non-Muscle-Invasive Upper Tract Urothelial Carcinoma
Source: Front Oncol. 2020 Apr 24;10:623. doi: 10.3389/fonc.2020.00623 (PMC7193093; doi:10.3389/fonc.2020.00623)
Supplement: Supplementary file 1 [file Data_Sheet_1.xlsx]

## Sheet: Supplementary Data 1
Supplementary Data 1. Genes identified accross the papillary high-grade non-muscle-invasive upper tract urothelial carcinoma SNUH samples.
Sample accession numbers and the details are presented elsewhere (doi: 10.3390/ijms20030570)
Gene_ID	Transcript_ID	Gene_Symbol	CK14_Pos1_SNUH-UTUC-20_Read_Count	CK14_Pos2_SNUH-UTUC-74_Read_Count	CK14_Pos3_SNUH-UTUC-130_Read_Count	CK14_Pos4_SNUH-UTUC-137_Read_Count	CK14_Neg1_SNUH-UTUC-21_Read_Count	CK14_Neg2_SNUH-UTUC-135_Read_Count	CK14_Neg3_SNUH-UTUC-150	CK14_Neg4_SNUH-UTUC-166_Read_Count
2	NM_000014,NM_001347423,NM_001347424,NM_001347425	A2M	11111	20201	36293	18839	18978	26474	12806	21627
9	NM_000662,NM_001160170,NM_001160171,NM_001160172,NM_001160173,NM_001160174,NM_001160175,NM_001160176,NM_001160179,NM_001291962	NAT1	136	27	160	214	904	142	188	122
14	NM_001087,NM_001302545	AAMP	3804	5570	3793	5899	3116	4852	5186	1954
16	NM_001605	AARS	24561	21967	14933	21581	19073	56456	17135	13199
18	NM_000663,NM_001127448,NM_020686	ABAT	1414	7714	4246	4238	1782	1956	6684	5882
19	NM_005502	ABCA1	46116	31244	14064	14856	51382	10039	14865	13067
20	NM_001606,NM_212533	ABCA2	3449	9248	3892	3958	4117	3817	3458	5850
21	NM_001089	ABCA3	148	438	4723	942	8935	5517	4010	1848
22	NM_001271696,NM_001271697,NM_001271698,NM_001271699,NM_004299	ABCB7	3924	3101	6866	4637	4755	3209	3223	3422
23	NM_001025091,NM_001090	ABCF1	12488	10414	6594	14287	12198	14044	9563	13715
24	NM_000350	ABCA4	291	3346	37	221	50	41	31	142
25	NM_005157,NM_007313	ABL1	1731	2119	3900	2899	4514	2722	1874	2110
27	NM_001136000,NM_001136001,NM_001168236,NM_001168237,NM_001168238,NM_001168239,NM_005158,NM_007314	ABL2	2815	2400	2307	3495	3235	6896	2964	2253
28	NM_020469	ABO	887	1285	3539	95	366	959	57	1914
29	NM_001092,NM_001159746,NM_001256847,NM_001282149,NM_001322840,NM_001322841,NM_001322842,NM_021962	ABR	3123	10860	5100	5089	26991	10342	9274	8661
30	NM_001130410,NM_001607,NR_024024	ACAA1	1433	4240	3194	3390	6866	3613	6585	2319
31	NM_198834,NM_198836,NM_198837,NM_198838,NM_198839	ACACA	47521	45611	13571	141874	51104	32247	36910	25570
32	NM_001093	ACACB	1857	698	3274	2949	6522	2689	1220	8591
34	NM_000016,NM_001127328,NM_001286042,NM_001286043,NM_001286044	ACADM	4842	4144	4917	5214	11070	5859	10261	3937
35	NM_000017,NM_001302554	ACADS	822	379	1607	521	3068	547	655	170
36	NM_001330174,NM_001609	ACADSB	1401	2748	2601	1429	1016	2432	2040	1516
37	NM_000018,NM_001033859,NM_001270447,NM_001270448	ACADVL	10518	54689	94503	38065	45648	34916	97993	27908
38	NM_000019	ACAT1	2199	1309	1775	1701	3091	6144	1104	795
39	NM_001303253,NM_005891	ACAT2	2851	721	929	2579	3100	1857	578	258
41	NM_001095,NM_001256830,NM_020039,NR_046389	ASIC1	144	44	190	526	37	1141	56	56
47	NM_001096,NM_001303274,NM_001303275,NM_198830	ACLY	11553	11972	9373	55116	10557	20671	12990	7364
48	NM_001278352,NM_002197	ACO1	596	1510	2662	2483	6501	5195	1941	1142
50	NM_001098	ACO2	16426	11294	9997	19315	6589	11006	13767	7732
51	NM_001185039,NM_004035,NM_007292	ACOX1	35425	23725	15009	44354	50805	28821	42588	7679
52	NM_001040649,NM_004300,NM_007099,NR_024080	ACP1	3094	1679	2196	2424	1373	4057	1687	658
53	NM_001302489,NM_001302490,NM_001302491,NM_001302492,NM_001610	ACP2	930	766	707	536	1318	1155	571	540
54	NM_001111034,NM_001111035,NM_001111036,NM_001322023,NM_001611	ACP5	752	413	819	831	831	1658	91	103
58	NM_001100	ACTA1	46	39	34	46	77	36	62	185
59	NM_001141945,NM_001320855,NM_001613	ACTA2	3756	5773	8362	6162	9789	10499	11389	15859
60	NM_001101	ACTB	630074	1228347	372099	781489	500338	990953	557088	259380
71	NM_001199954,NM_001614,NR_037688	ACTG1	463307	612243	319218	684485	326530	529152	451852	123816
72	NM_001199893,NM_001615	ACTG2	125	223	451	160	1535	793	384	597
81	NM_001322033,NM_004924	ACTN4	136444	227749	63000	97207	92604	97624	75641	58643
86	NM_004301,NM_177989,NM_178042	ACTL6A	3276	3860	3623	3901	3620	7097	2761	1269
87	NM_001102,NM_001130004,NM_001130005	ACTN1	8444	17948	7040	12843	11757	8707	3859	8378
90	NM_001105,NM_001111067,NM_001347663,NM_001347664,NM_001347665,NM_001347666,NM_001347667	ACVR1	5041	4993	2582	2844	2438	4634	2503	3133
91	NM_004302,NM_020327,NM_020328	ACVR1B	2583	4706	1864	1786	3789	2310	2113	1503
92	NM_001278579,NM_001278580,NM_001616	ACVR2A	2776	3288	3073	3414	1931	4975	1779	1523
93	NM_001106	ACVR2B	732	3221	2492	4783	2225	4386	5554	1955
94	NM_000020,NM_001077401	ACVRL1	481	552	1037	1097	816	1115	755	1642
95	NM_000666,NM_001198895,NM_001198896,NM_001198897,NM_001198898	ACY1	1982	2668	5715	7103	2254	1835	3633	1805
97	NM_001107,NM_001302616,NM_001302617,NR_126393,NR_126394,NR_126395	ACYP1	319	595	1237	320	648	460	411	333
98	NM_001320586,NM_001320587,NM_001320588,NM_001320589,NM_001320590,NM_138448	ACYP2	102	222	277	236	137	290	275	225
100	NM_000022,NM_001322050,NM_001322051,NR_136160	ADA	1312	794	1307	536	827	2594	289	605
101	NM_001109,NM_001164489,NM_001164490	ADAM8	340	924	419	1811	590	855	312	1007
102	NM_001110,NM_001320570	ADAM10	12641	57604	60649	88645	22838	66564	22291	38929
103	NM_001025107,NM_001111,NM_001193495,NM_015840,NM_015841	ADAR	111826	34120	25277	55898	64856	65521	27412	24618
104	NM_001112,NM_001160230,NM_001346687,NM_001346688,NM_015833,NM_015834,NR_027672,NR_027673,NR_027674,NR_073200,NR_144483	ADARB1	634	728	426	1092	1202	239	3049	1398
107	NM_001281768,NM_021116	ADCY1	83	1475	517	281	1336	2429	2983	1403
109	NM_001320613,NM_004036	ADCY3	7012	2285	3606	6338	2801	8368	2081	3863
111	NM_001199642,NM_183357	ADCY5	29	19	86	19	223	353	61	490
112	NM_015270	ADCY6	705	5693	3225	7568	8926	3293	8928	10284
113	NM_001114,NM_001286057	ADCY7	2494	1854	541	571	1110	3556	192	1326
115	NM_001116	ADCY9	2806	1573	1303	2393	1838	2340	2231	2588
118	NM_001119,NM_001286645,NM_014189,NM_014190,NM_176801	ADD1	6195	15125	11929	18229	18959	18473	13566	12427
120	NM_001121,NM_001320591,NM_001320592,NM_001320593,NM_001320594,NM_016824,NM_019903	ADD3	28101	10797	7808	11906	10271	6751	5265	8911
123	NM_001122,NR_038064	PLIN2	1888	1081	655	10588	6013	8818	2756	380
125	NM_000668,NM_001286650	ADH1B	45	19	130	32	16879	58	74	973
126	NM_000669,NR_133005	ADH1C	1573	57	21	14	60157	2	48	196
128	NM_000671	ADH5	2730	6795	9637	5046	5095	3034	2982	1005
132	NM_001123,NM_001202449,NM_001202450,NM_006721	ADK	7626	7441	7509	9069	5027	4185	10099	3887
133	NM_001124	ADM	947	731	231	622	205	267	100	141
136	NM_000676	ADORA2B	507	1086	1774	627	179	279	21	72
140	NM_000677,NM_001302678,NM_001302679	ADORA3	48	29	114	16	228	285	26	113
141	NM_001125,NM_001291949,NM_001291950	ADPRH	41	135	119	42	139	318	42	80
142	NM_001618	PARP1	21764	23938	14244	39552	31849	30098	19355	12142
143	NM_006437	PARP4	5295	21047	31764	9482	21029	19396	36037	16469
150	NM_000681	ADRA2A	9	5	32	8	82	5	16	58
151	NM_000682	ADRA2B	12	10	10	60	166	66	105	15
152	NM_000683	ADRA2C	79	94	112	246	32	479	2	62
153	NM_000684	ADRB1	161	6	2	287	10	206	2	20
154	NM_000024	ADRB2	1549	4142	601	396	255	267	68	621
156	NM_001619	GRK2	13311	17411	10464	9912	7104	8449	7238	8892
157	NM_005160	GRK3	1955	1436	1385	3526	2572	3636	1613	2808
158	NM_000026,NM_001123378,NM_001317923,NR_134256	ADSL	4962	6268	9887	8700	3409	6358	5818	5966
159	NM_001126	ADSS	6144	5922	5806	6822	5518	6278	4672	2699
160	NM_014203,NM_130787	AP2A1	6183	9616	4618	9681	6207	6960	5021	6162
161	NM_001242837,NM_012305,NR_144509,NR_144510	AP2A2	6710	3872	5504	4456	7349	5657	5025	5138
162	NM_001127,NM_001166019,NM_145730	AP1B1	13934	13037	5040	17527	11092	13692	19876	12373
163	NM_001030006,NM_001282	AP2B1	3528	11422	12063	9500	18712	15337	13292	7930
164	NM_001030007,NM_001128	AP1G1	11755	9488	7961	7136	7553	10635	9217	7706
165	NM_001129	AEBP1	2939	2037	7090	10217	4028	12954	1850	8974
166	NM_001130,NM_198969,NM_198970	AES	4540	17151	12276	8258	9095	6795	9082	7106
172	NR_003226,NR_003227,NR_003228	AFG3L1P	388	404	347	565	303	340	594	750
175	NM_000027,NM_001171988,NR_033655	AGA	3028	2397	1937	1493	3287	936	1441	853
176	NM_001135,NM_013227	ACAN	1310	714	552	1026	466	1292	6203	288
177	NM_001136,NM_001206929,NM_001206932,NM_001206934,NM_001206936,NM_001206940,NM_001206954,NM_001206966,NM_172197,NR_038190	AGER	378	930	1479	799	858	472	953	1634
178	NM_000028,NM_000642,NM_000643,NM_000644,NM_000646	AGL	10701	14373	15128	12207	16152	14626	14448	9326
182	NM_000214	JAG1	84400	68999	31959	23259	8014	53263	29547	31680
183	NM_000029	AGT	11	18	71	476	344	20	75	93
187	NM_005161,NR_027991	APLNR	106	94	78	54	89	26	136	199
191	NM_000687,NM_001161766,NM_001322084,NM_001322085,NM_001322086	AHCY	11076	7727	6954	16853	10242	6021	15174	2408
196	NM_001621	AHR	30642	36359	77174	69458	110584	141795	46425	35219
199	NM_001318970,NM_001623,NM_032955	AIF1	362	109	105	128	183	214	36	75
202	NM_001624	CRYBG1	17201	14583	751	13456	52803	6192	15986	10723
203	NM_000476,NM_001318121,NM_001318122	AK1	1026	388	1465	722	1785	1139	654	444
204	NM_001199199,NM_001319139,NM_001319140,NM_001319141,NM_001319142,NM_001319143,NM_001625,NM_013411,NR_134976	AK2	30682	21463	14521	23173	25587	18371	30703	14222
205	NM_001005353,NM_001330616,NM_013410,NM_203464	AK4	141	572	530	359	469	1481	235	377
207	NM_001014431,NM_001014432,NM_005163	AKT1	10867	12194	7308	12974	12172	3704	10772	7273
208	NM_001243027,NM_001243028,NM_001330511,NM_001626	AKT2	10385	23615	8779	20760	12275	15269	14411	15398
210	NM_000031,NM_001003945,NM_001317745	ALAD	1524	983	1655	874	3778	827	1299	707
211	NM_000688,NM_001304443,NM_001304444,NM_199166	ALAS1	2324	4008	2739	3373	19661	4045	13553	4609
214	NM_001243280,NM_001243281,NM_001243283,NM_001627	ALCAM	22939	8850	13488	691	32424	6730	213	1766
215	NM_000033	ABCD1	1722	1432	741	1664	1382	1379	1684	1028
216	NM_000689	ALDH1A1	2775	86	159	55	3488	462	32	699
217	NM_000690,NM_001204889	ALDH2	4601	1459	2860	3529	573	2983	137	487
218	NM_000691,NM_001135167,NM_001135168,NM_001330150	ALDH3A1	30300	146	32	87	58	95	3	13
219	NM_000692	ALDH1B1	221	180	727	1026	410	1728	560	89
220	NM_000693,NM_001293815	ALDH1A3	808	3919	492	7692	193	774	159	986
221	NM_000694,NM_001030010,NM_001161473,NM_001290058,NM_001290059	ALDH3B1	218	143	93	93	327	102	88	178
222	NM_000695,NM_001031615	ALDH3B2	7571	6589	40	281	306	1345	56	825
223	NM_000696	ALDH9A1	3371	2195	1752	2331	4806	3716	1744	909
224	NM_000382,NM_001031806	ALDH3A2	6212	6076	3025	3490	5486	5268	4816	2142
225	NM_005164	ABCD2	4	4	26	41	167	77	10	57
226	NM_000034,NM_001127617,NM_001243177,NM_184041,NM_184043	ALDOA	78261	143095	50115	113119	71794	63622	80605	26988
230	NM_005165	ALDOC	716	1640	638	3060	105	2289	1058	306
231	NM_001346142,NM_001628,NR_144376	AKR1B1	4249	2435	4762	12273	4285	6951	8805	2710
240	NM_000698,NM_001256153,NM_001256154,NM_001320861,NM_001320862	ALOX5	892	2479	15676	11709	11189	6591	16850	20475
241	NM_001204406,NM_001629	ALOX5AP	348	259	63	54	240	374	40	116
249	NM_000478,NM_001127501,NM_001177520	ALPL	346	251	381	220	433	541	134	614
262	NM_001287214,NM_001287215,NM_001287216,NM_001634,NR_109768	AMD1	2681	1843	1913	2972	2048	3165	1078	602
267	NM_001144,NM_001323511,NM_001323512	AMFR	6584	7591	5050	4669	4034	7744	3826	2097
268	NM_000479	AMH	25	10	2	2	957	56	49	15
271	NM_001257360,NM_001257361,NM_001308170,NM_004037,NM_139156,NM_203404	AMPD2	3520	2914	2552	4569	1231	4673	3998	2865
272	NM_000480,NM_001025389,NM_001025390,NM_001172430,NM_001172431	AMPD3	4017	5576	2150	1272	1505	1290	351	1993
274	NM_001320632,NM_001320633,NM_001320634,NM_001320640,NM_001320641,NM_001320642,NM_004305,NM_139343,NM_139344,NM_139345,NM_139346,NM_139347,NM_139348,NM_139349,NM_139350,NM_139351	BIN1	409	1294	560	1561	1755	2418	335	1189
275	NM_000481,NM_001164710,NM_001164711,NM_001164712,NR_028435	AMT	253	2567	4778	1542	1967	1757	3754	3999
280	NM_020978	AMY2B	968	21055	18301	7365	42861	2194	15105	10070
283	NM_001097577,NM_001145	ANG	58	382	406	76	742	636	276	86
284	NM_001146,NM_001199859,NM_001314051	ANGPT1	91	97	88	337	51	765	136	326
285	NM_001118887,NM_001118888,NM_001147	ANGPT2	426	2026	4141	2082	478	1418	767	1678
286	NM_000037,NM_001142445,NM_001142446,NM_020475,NM_020476,NM_020477,NM_020478,NM_020480	ANK1	152	216	185	678	376	777	68	104
287	NM_001127493,NM_001148,NM_020977	ANK2	41	192	84	155	1279	5482	192	3082
288	NM_001149,NM_001204403,NM_001204404,NM_001320874,NM_020987	ANK3	15181	11117	7211	10294	10954	7154	13713	21724
290	NM_001150	ANPEP	494	221	253	1622	846	751	337	600
291	NM_001151	SLC25A4	772	905	1527	1091	1736	1672	1321	394
292	NM_001152	SLC25A5	11431	6722	5912	9273	5808	5569	4990	1283
293	NM_001636_chrX,NM_001636_chrY	SLC25A6	7041	15547	21981	12998	6806	15665	21566	4888
301	NM_000700	ANXA1	108739	14028	3324	20627	5984	22071	2057	3338
302	NM_001002857,NM_001002858,NM_001136015,NM_004039	ANXA2	87267	99601	54853	60348	23803	30115	13981	8954
304	NR_003573	ANXA2P2	232	169	69	117	35	42	19	30
306	NM_005139	ANXA3	495	964	293	348	2349	2062	183	169
307	NM_001153,NM_001320698,NM_001320700,NM_001320702	ANXA4	6161	4916	4808	4011	5536	4499	6043	3796
308	NM_001154	ANXA5	4671	10923	10017	4670	17505	9708	1206	4688
309	NM_001155,NM_001193544	ANXA6	1209	1340	1749	3004	2333	4758	1477	2724
310	NM_001156,NM_001320879,NM_001320880,NM_004034	ANXA7	9677	6328	5395	7426	5190	4991	4059	5166
311	NM_001157,NM_001278407,NM_001278408,NM_001278409,NM_145868,NM_145869	ANXA11	4134	10592	10675	6795	5774	4966	5413	4824
313	NM_001177506,NM_001177507,NM_001637	AOAH	888	112	398	518	808	1005	220	871
314	NM_001158,NM_009590	AOC2	193	398	165	158	346	290	826	408
317	NM_001160,NM_013229,NM_181861,NM_181868,NM_181869	APAF1	1525	4462	5851	3533	9859	6263	3376	4925
318	NM_001161,NM_001244390,NM_147172,NM_147173	NUDT2	450	304	729	705	523	498	409	82
320	NM_001163	APBA1	82	347	177	182	429	314	65	366
321	NM_001130414,NM_005503	APBA2	100	141	4588	2259	1269	10162	242	2066
322	NM_001164,NM_001257319,NM_001257320,NM_001257321,NM_001257323,NM_001257325,NM_001257326,NM_145689,NR_047512	APBB1	55	243	1362	212	432	765	104	432
323	NM_001166050,NM_001166051,NM_001166052,NM_001166053,NM_001166054,NM_001330656,NM_001330658,NM_004307,NM_173075	APBB2	1622	2555	3817	3072	5578	4238	1857	5367
324	NM_000038,NM_001127510,NM_001127511	APC	4807	14909	14370	3650	15313	10531	5817	9664
327	NM_001640	APEH	4318	8552	8236	11824	8630	5269	12411	3868
328	NM_001244249,NM_001641,NM_080648,NM_080649	APEX1	17617	11595	10205	14120	11253	20309	11706	4108
329	NM_001166,NM_001256163,NM_001256166	BIRC2	2637	3194	3162	2252	4188	3864	1360	1800
330	NM_001165,NM_182962	BIRC3	2280	446	297	573	2583	1654	146	343
331	NM_001167,NM_001204401,NR_037916	XIAP	8880	10393	8034	10347	12886	5250	5055	4261
332	NM_001012270,NM_001012271,NM_001168	BIRC5	704	155	130	1494	548	780	199	78
334	NM_001142276,NM_001142277,NM_001142278,NM_001243299,NM_001328682,NM_001328684,NM_001328685,NM_001328686,NM_001642,NR_024515,NR_024516	APLP2	33295	98309	22454	36906	57863	21324	28944	22364
341	NM_001321065,NM_001321066,NM_001645	APOC1	360	71	1487	634	1259	1543	1336	40
348	NM_000041,NM_001302688,NM_001302689,NM_001302690,NM_001302691	APOE	2621	597	2450	422	4182	11196	425	656
351	NM_000484,NM_001136016,NM_001136129,NM_001136130,NM_001136131,NM_001204301,NM_001204302,NM_001204303,NM_201413,NM_201414	APP	94290	212406	98989	112062	146577	105096	53927	77945
353	NM_000485,NM_001030018	APRT	2795	3379	5769	2901	1706	3386	4082	943
355	NM_000043,NM_001320619,NM_152871,NM_152872,NR_028033,NR_028034,NR_028035,NR_028036,NR_135313,NR_135314,NR_135315	FAS	2622	1655	1819	1720	1251	2299	417	2496
357	NM_001320663,NM_001320664,NM_001649	SHROOM2	596	2311	1198	1749	580	1523	663	2666
358	NM_001329872,NM_198098	AQP1	550	802	1290	686	1268	1114	529	1239
360	NM_001318144,NM_004925	AQP3	24596	2920	115358	34054	1612	1957	26407	10429
367	NM_000044,NM_001011645,NM_001348061,NM_001348063,NM_001348064	AR	14	3240	3642	6498	4032	173	106	2217
368	NM_001079528,NM_001171,NM_001351800,NR_147784	ABCC6	22	23	20	130	444	759	9	98
369	NM_001256196,NM_001256197,NM_001654	ARAF	2911	3947	4189	4828	4521	3797	2949	3479
372	NM_001142281,NM_001655	ARCN1	12133	8535	6654	6204	9199	15170	5318	3613
373	NM_001656,NM_033227,NM_033228	TRIM23	660	1336	1449	1226	1862	1479	1124	1419
374	NM_001657,NM_001657_dup1	AREG	8751	17230	188	497	1001	1120	107	392
375	NM_001024226,NM_001024227,NM_001024228,NM_001658	ARF1	8204	7181	4099	5083	6141	8804	5609	3777
377	NM_001659	ARF3	3327	4658	2959	4012	4115	6233	4268	3465
378	NM_001660	ARF4	3673	3568	2547	4985	5164	9455	4301	552
379	NM_001661	ARL4D	891	1579	65	101	50	295	314	144
381	NM_001662	ARF5	3205	3381	3355	3325	3417	3895	1959	963
382	NM_001663	ARF6	4564	2411	1426	3432	2169	3566	1951	825
384	NM_001172	ARG2	472	1740	1908	1097	585	1728	491	1067
387	NM_001313941,NM_001313943,NM_001313944,NM_001313945,NM_001313946,NM_001313947,NM_001664	RHOA	3448	10058	7918	12890	11345	8055	6490	1593
388	NM_004040	RHOB	1540	1178	1107	1034	1884	1863	6470	1052
389	NM_001042678,NM_001042679,NM_175744	RHOC	3268	8621	5281	4468	4902	5248	1525	2666
390	NM_001254738,NM_005168	RND3	7370	2862	1605	4526	592	1547	743	1296
391	NM_001665	RHOG	909	514	516	363	547	537	268	201
392	NM_004308	ARHGAP1	6807	4747	3363	3765	7999	4536	4463	3385
393	NM_001164741,NM_001666	ARHGAP4	601	625	632	512	743	1719	371	1595
394	NM_001030055,NM_001173	ARHGAP5	17394	10624	11849	11456	10449	13655	8853	6134
395	NM_001287242,NM_006125,NM_013423,NM_013427,NR_109776	ARHGAP6	43	4824	3250	1519	168	212	150	6105
396	NM_001185077,NM_001185078,NM_001301240,NM_001301241,NM_001301242,NM_001301243,NM_004309,NR_125441	ARHGDIA	7375	11030	6772	11548	6506	14501	6565	6096
397	NM_001175,NM_001321420,NM_001321421,NM_001321422,NM_001321423,NR_135637	ARHGDIB	2213	4633	1972	8729	4208	6932	4727	859
400	NM_001177,NM_001301068	ARL1	4907	4341	2767	5198	4802	9712	4057	2247
402	NM_001199745,NM_001667	ARL2	472	564	1213	896	730	1415	655	286
403	NM_004311	ARL3	189	725	482	683	458	304	448	296
405	NM_001197325,NM_001286035,NM_001286036,NM_001350224,NM_001350225,NM_001350226,NM_001668,NM_178427	ARNT	6008	6344	6360	7489	7396	10717	6494	9029
406	NM_001030272,NM_001030273,NM_001178,NM_001297719,NM_001297722,NM_001297724,NM_001351804,NM_001351805,NM_001351806,NM_001351807,NM_001351808,NM_001351809,NM_001351810,NM_001351811,NM_001351812,NM_001351813,NM_001351814,NM_001351815,NM_001351816,NM_001351817,NM_001351818,NM_001351819,NM_001351820,NM_001351821,NM_001351822,NM_001351823,NM_001351824,NR_147785,NR_147786,NR_147787,NR_147788,NR_147789,N…	ARNTL	1530	1051	1303	356	998	386	370	739
408	NM_004041,NM_020251	ARRB1	2370	314	622	1040	2709	1009	1251	810
409	NM_001257328,NM_001257329,NM_001257330,NM_001257331,NM_001330064,NM_004313,NM_199004,NR_047516	ARRB2	1509	1254	1840	2011	2851	1700	3153	1121
410	NM_000487,NM_001085425,NM_001085426,NM_001085427,NM_001085428	ARSA	959	1541	3005	704	1095	783	930	1066
411	NM_000046,NM_198709	ARSB	406	2021	696	1478	954	730	682	712
412	NM_000351,NM_001320750,NM_001320751,NM_001320752,NM_001320753,NM_001320754	STS	1917	11380	2085	4158	6544	3120	2853	2121
414	NM_001669,NM_009589	ARSD	914	714	3931	2082	3545	1952	1995	2981
415	NM_000047,NM_001282628,NM_001282631	ARSE	8	1469	170	243	338	107	48	550
421	NM_001670	ARVCF	300	1299	842	1253	491	724	994	457
427	NM_001127505,NM_004315,NM_177924	ASAH1	12220	10855	9580	24948	45630	10770	27195	6074
432	NM_001197216,NM_001671	ASGR1	8	18	3	25	27	58	25	25
435	NM_000048,NM_001024943,NM_001024944,NM_001024946	ASL	3989	6504	4633	5863	6739	6793	3520	4932
439	NM_004317	ASNA1	1492	1506	1887	2814	2488	1189	1699	878
440	NM_001178075,NM_001178076,NM_001178077,NM_001673,NM_133436,NM_183356	ASNS	1544	2039	5007	1666	1706	5393	2305	1902
444	NM_001164750,NM_001164751,NM_001164752,NM_001164753,NM_001164754,NM_001164755,NM_001164756,NM_004318,NM_020164,NM_032466,NM_032467,NM_032468	ASPH	57658	40565	16790	19240	36528	6519	17718	35801
445	NM_000050,NM_054012	ASS1	17036	2050	11138	97513	45879	13321	2534	10469
463	NM_001164766,NM_006885	ZFHX3	6011	16749	10772	20689	14507	11899	58060	32723
466	NM_005171	ATF1	1282	1374	1183	1516	1205	1534	974	1145
467	NM_001030287,NM_001040619,NM_001206484,NM_001206486,NM_001206488,NM_001674	ATF3	1128	145	247	599	2156	690	916	630
468	NM_001675,NM_182810	ATF4	12432	6097	10843	10320	4023	12070	6915	9293
471	NM_004044	ATIC	9103	15170	13405	13898	4527	8805	2997	5111
472	NM_000051,NM_001351834,NM_001351835,NM_001351836	ATM	12298	21332	21873	14283	22179	18296	20092	20423
473	NM_001042681,NM_001042682,NM_012102	RERE	11381	20689	12080	25426	31444	16884	34862	42205
475	NM_004045	ATOX1	902	1218	846	901	1180	1013	574	366
476	NM_000701,NM_001160233,NM_001160234	ATP1A1	83413	50956	21919	70773	37310	30640	32837	10544
477	NM_000702	ATP1A2	14	204	495	79	462	163	92	1071
478	NM_001256213,NM_001256214,NM_152296	ATP1A3	28	397	36	157	227	4012	8	45
481	NM_001677	ATP1B1	46181	9119	6405	5688	35013	608	3372	1797
482	NM_001303263,NM_001678	ATP1B2	27	117	244	194	153	124	98	261
483	NM_001679	ATP1B3	10830	2538	5271	8249	1447	12342	2372	2638
487	NM_001286075,NM_004320,NM_173201	ATP2A1	281	311	129	233	390	308	445	1043
488	NM_001681,NM_170665	ATP2A2	130768	112516	61656	113003	80382	83201	73923	40570
489	NM_005173,NM_174953,NM_174954,NM_174955,NM_174956,NM_174957,NM_174958	ATP2A3	572	691	8979	1967	3095	1263	570	1954
490	NM_001001323,NM_001682	ATP2B1	6073	5007	4023	12088	11414	5613	4742	5617
493	NM_001001396,NM_001684	ATP2B4	10563	42512	29890	29314	4906	14021	3298	8422
498	NM_001001935,NM_001001937,NM_001257334,NM_001257335,NM_004046	ATP5A1	14851	15452	19619	31178	17144	15278	15223	3000
501	NM_001182,NM_001201377,NM_001202404	ALDH7A1	8070	22253	924	12249	602	6905	408	4461
506	NM_001686	ATP5B	31017	20746	37758	34804	25512	49216	25445	3477
509	NM_001001973,NM_001320886,NM_005174	ATP5C1	11009	4751	9680	9669	6868	11924	4913	2624
513	NM_001001975,NM_001687	ATP5D	913	669	1664	571	618	1054	868	350
514	NM_006886	ATP5E	17063	14550	25850	19717	22820	8715	16901	3197
515	NM_001688	ATP5F1	7849	4121	5222	3655	4968	5284	4708	1455
516	NM_001002027,NM_005175	ATP5G1	1852	782	2029	1168	1277	1464	1572	308
517	NM_001002031,NM_001330269,NM_005176	ATP5G2	2776	5044	5926	5090	3671	4019	4279	1297
518	NM_001002258,NM_001190329,NM_001689	ATP5G3	5730	1278	2603	1561	1322	5937	1422	546
521	NM_007100,NR_033743	ATP5I	4517	8314	15741	14059	8079	14670	6692	3735
522	NM_001003696,NM_001003697,NM_001003701,NM_001003703,NM_001320266,NM_001320267,NM_001685	ATP5J	914	880	1504	1230	1075	1362	592	174
523	NM_001690	ATP6V1A	7253	4185	3188	3975	7087	3344	3732	1258
525	NM_001692	ATP6V1B1	217	74	671	106	139	1455	51	740
526	NM_001693	ATP6V1B2	6772	5295	4389	2978	5209	4628	3134	1331
527	NM_001198569,NM_001694	ATP6V0C	2807	1518	1085	1687	1607	1271	1445	419
528	NM_001695	ATP6V1C1	5714	3426	3422	22197	5398	4265	3267	1698
529	NM_001039366,NM_001039367,NM_001696	ATP6V1E1	4889	3273	3251	4237	2618	4122	3024	1087
533	NM_001039457,NM_001294333,NM_004047	ATP6V0B	2781	1924	3867	8872	2458	2089	1494	434
535	NM_001130020,NM_001130021,NM_005177	ATP6V0A1	5514	1903	2498	2144	4385	2974	4563	4662
537	NM_001183	ATP6AP1	8113	10004	10191	15989	7785	8409	8661	4520
538	NM_000052,NM_001282224,NR_104109	ATP7A	7651	6829	4040	6650	22313	3364	6205	4699
539	NM_001697	ATP5O	3826	3825	8682	5932	4574	6068	3550	581
540	NM_000053,NM_001005918,NM_001243182,NM_001330578,NM_001330579	ATP7B	144	7374	2090	1791	1734	3006	1859	1270
545	NM_001184	ATR	8238	8599	9952	8021	11607	20192	11548	10174
546	NM_000489,NM_138270	ATRX	24784	34825	31098	40407	34858	15922	31795	48413
549	NM_001306190,NM_001351431,NM_001351432,NM_001351433,NM_001698	AUH	2032	1955	3388	2078	3238	2963	1805	1609
550	NM_181575,NR_126510,NR_126511	AUP1	7953	6443	9468	11633	4203	12257	9889	7792
552	NM_000706	AVPR1A	63	92	8	18	88	212	10	63
558	NM_001278599,NM_001699,NM_021913	AXL	1673	3495	1296	3151	1253	2460	818	1129
563	NM_001185	AZGP1	24	14	235	232	63	603	829	344
567	NM_004048	B2M	100144	28706	106933	39836	154102	95140	14256	27785
571	NM_001186,NM_206866,NR_027655	BACH1	6605	3260	4408	3931	3622	3601	1426	2324
572	NM_004322,NM_032989	BAD	229	198	259	253	359	227	162	117
573	NM_001172415,NM_001349286,NM_001349299,NM_004323	BAG1	1788	1790	17166	5317	2764	3557	3631	1407
575	NM_001702	ADGRB1	112	842	74	20	100	54	4	104
576	NM_001294335,NM_001294336	ADGRB2	125	639	140	619	1190	504	457	320
578	NM_001188	BAK1	503	864	981	584	535	985	510	1405
580	NM_000465,NM_001282543,NM_001282545,NM_001282548,NM_001282549,NR_104212,NR_104215,NR_104216	BARD1	3889	1298	882	3273	2851	651	554	463
581	NM_001291428,NM_001291429,NM_001291430,NM_001291431,NM_004324,NM_138761,NM_138763,NM_138764,NR_027882	BAX	331	617	840	643	506	537	424	181
582	NM_024649	BBS1	2145	3632	4209	4280	8356	1980	5294	4612
583	NM_031885	BBS2	3373	9068	10159	4462	7391	8937	10344	9378
585	NM_001252678,NM_001320665,NM_033028,NR_045565,NR_045566	BBS4	1112	4702	4707	3631	7812	1592	3987	6035
586	NM_001178091,NM_001178092,NM_001178093,NM_001178094,NM_005504	BCAT1	2489	968	51	253	214	2598	40	90
587	NM_001164773,NM_001190,NM_001284325	BCAT2	869	2094	1451	3285	2562	4077	4627	1223
593	NM_000709,NM_001164783	BCKDHA	4070	7906	3018	8860	5553	7376	5571	1999
594	NM_000056,NM_001318975,NM_183050,NR_134945	BCKDHB	1319	3727	10303	5783	6630	4806	12243	2349
595	NM_053056	CCND1	16590	9300	9099	71733	393	6920	194255	8349
596	NM_000633,NM_000657	BCL2	204	194	45	189	157	126	49	165
597	NM_001114735,NM_004049	BCL2A1	61	41	10	27	41	49	5	18
598	NM_001191,NM_001317919,NM_001317920,NM_001317921,NM_001322239,NM_001322240,NM_001322242,NM_138578,NR_134257	BCL2L1	1042	921	701	1000	1944	1294	898	596
599	NM_001199839,NM_004050	BCL2L2	709	205	920	159	778	489	499	670
602	NM_005178	BCL3	3060	1346	386	999	574	781	241	480
604	NM_001130845,NM_001134738,NM_001706	BCL6	12874	13485	7973	8141	3671	8609	6533	7747
605	NM_001024808,NM_020993	BCL7A	1326	1554	717	1066	1296	519	1046	825
607	NM_004326	BCL9	2039	3901	1805	3479	2515	4632	1485	3527
613	NM_004327,NM_021574	BCR	22854	19552	10020	12653	5026	10147	8304	10884
617	NM_001079866,NM_001257342,NM_001257343,NM_001257344,NM_001318836,NM_001320717,NM_004328	BCS1L	1613	2684	4274	2966	1832	1498	3756	2576
622	NM_004051,NM_203314,NM_203315	BDH1	1330	606	905	1215	2745	2662	679	377
624	NM_000623	BDKRB2	311	117	57	143	31	36	11	54
627	NM_001143805,NM_001143806,NM_001143807,NM_001143808,NM_001143809,NM_001143810,NM_001143811,NM_001143812,NM_001143813,NM_001143814,NM_001143816,NM_001709,NM_170731,NM_170732,NM_170733,NM_170734,NM_170735	BDNF	854	45	53	169	32	69	77	46
629	NM_001710	CFB	7226	1103	6915	2942	29900	2212	237	1868
631	NM_001161705,NM_001195,NM_001278606,NM_001278607,NM_001278608	BFSP1	94	77	52	108	771	185	154	91
632	NM_199173	BGLAP	11	12	13	11	21	6	21	7
633	NM_001711	BGN	1120	2378	3313	4833	2759	3475	3437	7204
634	NM_001024912,NM_001184813,NM_001184815,NM_001184816,NM_001205344,NM_001712	CEACAM1	14753	16773	255	1911	3796	9291	1002	17741
636	NM_001003398,NM_001714	BICD1	951	4978	2326	3226	2469	3156	5385	11086
637	NM_001196,NM_001244567,NM_001244569,NM_001244570,NM_001244572,NM_197966,NM_197967	BID	1224	1308	617	2277	431	1226	847	439
639	NM_001198,NM_182907	PRDM1	14248	1151	1352	2217	947	2515	617	2309
641	NM_000057,NM_001287246,NM_001287247,NM_001287248	BLM	1457	1144	467	3968	4519	2397	1025	952
642	NM_000386	BLMH	1589	2324	2036	4124	1870	3391	1401	1216
644	NM_000712,NM_001253823	BLVRA	2293	2687	2113	1607	2599	4779	1286	364
645	NM_000713	BLVRB	1939	1530	682	968	817	1599	311	226
648	NM_005180	BMI1	3480	3589	2961	3871	1628	2899	4404	2454
649	NM_001199,NM_006129,NR_033403,NR_033404	BMP1	3314	8352	2176	2758	888	1798	2253	1372
650	NM_001200	BMP2	111	120	67	481	1005	102	2612	235
651	NM_001201	BMP3	20	2149	1067	3696	2041	2616	59	500
652	NM_001202,NM_001347912,NM_001347913,NM_001347914,NM_001347915,NM_001347916,NM_001347917,NM_130850,NM_130851	BMP4	51	480	454	1827	738	465	160	137
654	NM_001718	BMP6	255	70	84	180	72	88	14	93
655	NM_001719	BMP7	6682	11172	2365	11493	71	272	335	739
656	NM_001720	BMP8B	163	171	310	1790	613	704	615	114
657	NM_004329	BMPR1A	3615	5609	7236	7362	3205	4679	6052	2868
659	NM_001204	BMPR2	12297	18489	16753	18468	11593	9084	11449	12007
660	NM_001320866,NM_001721,NM_203281	BMX	89	99	24	48	67	72	22	139
661	NM_001722	POLR3D	2273	1629	1572	2513	1314	2006	2638	1153
662	NM_001205,NM_013978,NM_013979,NM_013980	BNIP1	134	189	381	408	389	501	204	182
663	NM_001320674,NM_001320675,NM_004330	BNIP2	3204	4647	4355	5032	3010	3082	2856	3211
664	NM_004052	BNIP3	561	3540	363	2465	1143	1335	730	135
665	NM_001330491,NM_004331	BNIP3L	2632	7847	3410	7328	3742	2538	3028	1430
666	NM_032515	BOK	115	423	346	230	56	156	268	273
667	NM_001144769,NM_001144770,NM_001723,NM_015548,NM_183380	DST	104598	138036	43144	56510	44478	31344	38569	99613
669	NM_001293085,NM_001724,NM_199186	BPGM	1068	626	475	2462	2769	512	1738	376
670	NM_001302777,NM_004332,NR_026648,NR_026649	BPHL	321	422	397	311	644	546	468	374
672	NM_007294,NM_007297,NM_007298,NM_007299,NM_007300,NR_027676	BRCA1	6866	3452	1791	7135	17947	6342	5007	4763
673	NM_004333	BRAF	9379	10431	9100	18024	22455	16300	36004	14937
675	NM_000059	BRCA2	2906	1599	762	3696	3042	6728	2485	2182
677	NM_001244698,NM_001244701,NM_004926	ZFP36L1	8669	7160	2964	14350	15631	10512	4047	7690
678	NM_006887	ZFP36L2	4183	12224	3562	26218	3316	9015	5447	10040
682	NM_001322243,NM_001728,NM_198589,NM_198590,NM_198591	BSG	4442	6935	8521	3413	6002	5057	5026	2814
683	NM_004334	BST1	48	687	313	1014	483	1961	42	93
684	NM_004335	BST2	4804	513	1292	5790	11237	6091	2480	1024
685	NM_001316963,NM_001729	BTC	6	213	405	156	726	395	265	191
686	NM_000060,NM_001281723,NM_001281724,NM_001281725,NM_001281726,NM_001323582	BTD	225	1054	791	583	3184	1423	899	517
687	NM_001206	KLF9	131	166	195	183	373	1233	58	440
688	NM_001286818,NM_001730	KLF5	40038	58927	52277	43776	24078	47213	13191	44848
689	NM_001037637,NM_001207	BTF3	10277	23781	36077	21983	11999	14386	15646	4776
694	NM_001731	BTG1	553	888	383	3545	321	885	275	800
695	NM_000061,NM_001287344,NM_001287345	BTK	548	232	280	170	569	525	89	578
699	NM_001278616,NM_001278617,NM_004336	BUB1	1367	1330	568	4570	2245	8776	1533	986
701	NM_001211	BUB1B	4272	2507	1257	10140	4616	8697	2936	2374
705	NM_004053	BYSL	762	782	785	1200	565	1013	756	385
706	NM_000714,NM_001256530,NM_001256531,NR_046308	TSPO	1046	664	3055	1296	358	866	1148	225
708	NM_001212	C1QBP	3945	2972	3810	4870	3349	7175	4855	377
710	NM_000062,NM_001032295	SERPING1	3062	10838	26767	4388	6364	18531	1238	11540
712	NM_001347465,NM_001347466,NM_015991	C1QA	2316	350	49	465	119	2816	3	315
713	NM_000491	C1QB	2360	327	573	470	1104	2942	193	422
714	NM_001114101,NM_001347619,NM_001347620,NM_172369	C1QC	3083	313	511	485	1206	2283	216	388
715	NM_001733	C1R	6428	1193	912	3799	3695	2887	1273	1601
716	NM_001346850,NM_001734,NM_201442	C1S	40771	1382	1591	8293	6031	9964	1476	5058
717	NM_000063,NM_001145903,NM_001178063,NM_001282457,NM_001282458,NM_001282459	C2	1366	13469	1284	489	1215	2887	310	339
718	NM_000064	C3	9237	55335	5432	633	10025	2589	354	11977
719	NM_001326475,NM_001326477,NM_004054	C3AR1	193	46	99	54	172	190	22	74
720	NM_001252204,NM_007293	C4A	1601	5255	9884	12036	3526	32093	1489	11224
721	NM_001002029,NM_001002029_dup1	C4B	2460	2486	3962	4500	5064	9405	2302	5536
726	NM_004055	CAPN5	3799	923	651	890	14088	1075	2254	3428
727	NM_001317163,NM_001317164,NM_001735	C5	2365	887	535	1066	1485	822	672	1375
728	NM_001736	C5AR1	189	36	25	44	157	453	16	40
734	NM_001126111,NM_004337	OSGIN2	1199	994	422	1190	1744	709	916	370
738	NM_013265,NR_073519	VPS51	2548	2946	4377	3010	2271	2020	2745	1308
740	NM_004927,NR_037567,NR_037568	MRPL49	1016	455	491	764	1337	448	619	285
741	NM_014205	ZNHIT2	62	47	70	56	46	34	50	26
744	NM_001145399,NM_001584	MPPED2	2824	1585	1068	1501	535	533	3501	2385
745	NM_001127392,NM_013279	MYRF	85	90	1734	220	2698	2060	2	282
746	NM_014206	TMEM258	1381	2068	2516	2238	2164	1426	899	341
747	NM_006133	DAGLA	643	134	409	448	624	1246	137	433
752	NM_005892	FMNL1	944	919	600	703	1393	1388	326	803
753	NM_001003674,NM_001003675,NM_001276249,NM_001276251,NM_181481,NM_181482	LDLRAD4	47	100	759	744	485	248	404	469
754	NM_001286822,NM_004339,NR_104597	PTTG1IP	4165	7798	3546	4823	4708	3035	3014	4718
755	NM_001271440,NM_001271441,NM_001271442,NM_004928	C21orf2	30	100	88	243	170	103	190	170
757	NM_006134,NR_040016	TMEM50B	420	1359	1938	1143	2281	1242	761	1264
760	NM_000067,NM_001293675	CA2	499	991	1587	553	8707	538	4762	876
770	NM_001217,NR_136241	CA11	261	335	222	314	21	361	212	298
771	NM_001218,NM_001293642,NM_206925,NR_135511	CA12	18090	9729	17646	16590	2932	465	22687	8272
775	NM_000719,NM_001129827,NM_001129829,NM_001129830,NM_001129831,NM_001129832,NM_001129833,NM_001129834,NM_001129835,NM_001129836,NM_001129837,NM_001129838,NM_001129839,NM_001129840,NM_001129841,NM_001129842,NM_001129843,NM_001129844,NM_001129846,NM_001167623,NM_001167624,NM_001167625,NM_199460	CACNA1C	824	1011	1756	1237	2924	715	1103	4285
776	NM_000720,NM_001128839,NM_001128840	CACNA1D	31	5739	1421	11457	6149	2187	35884	37437
778	NM_001256789,NM_001256790,NM_005183	CACNA1F	34	55	309	176	13	615	2	484
780	NM_001202521,NM_001202522,NM_001202523,NM_001297652,NM_001297653,NM_001297654,NM_001954,NM_013993,NM_013994	DDR1	9497	16531	10488	12343	10066	12488	7791	8047
781	NM_000722,NM_001302890	CACNA2D1	279	258	244	671	5211	9027	260	4396
782	NM_000723,NM_199247,NM_199248	CACNB1	387	454	561	594	305	1017	911	2294
783	NM_000724,NM_001167945,NM_001330060,NM_201570,NM_201571,NM_201572,NM_201590,NM_201593,NM_201596,NM_201597	CACNB2	248	214	669	102	162	238	96	1388
784	NM_000725,NM_001206915,NM_001206916,NM_001206917	CACNB3	495	951	3017	3056	2528	2726	2368	2488
785	NM_000726,NM_001005746,NM_001005747,NM_001145798,NM_001320722,NM_001330113,NM_001330114,NM_001330115,NM_001330116,NM_001330117,NM_001330118	CACNB4	30	332	108	116	120	569	68	278
788	NM_000387	SLC25A20	308	640	1164	486	483	960	396	624
790	NM_001306079,NM_004341	CAD	11319	10022	10583	13979	6830	16342	12828	5713
800	NM_004342,NM_033138,NM_033139,NM_033140,NM_033157	CALD1	5437	4551	3996	7558	4857	8055	4544	45869
801	NM_006888	CALM1	9605	7857	6910	5783	8133	4075	4286	2273
805	NM_001305624,NM_001305625,NM_001305626,NM_001743	CALM2	12095	5492	5547	7523	13335	10302	2911	3468
808	NM_001329921,NM_001329922,NM_001329923,NM_001329924,NM_001329925,NM_001329926,NM_005184	CALM3	4341	9971	3111	5919	10428	9801	4963	1530
811	NM_004343	CALR	122364	133465	66828	156872	110562	76655	70853	75086
813	NM_001130674,NM_001199671,NM_001199672,NM_001199673,NM_001219,NR_074086	CALU	12123	7039	3729	13735	6051	22441	4537	3950
814	NM_001323374,NM_001323375,NM_001323376,NM_001323377,NM_001744	CAMK4	10	199	75	80	131	276	32	198
817	NM_001221,NM_001321566,NM_001321567,NM_001321568,NM_001321569,NM_001321570,NM_001321571,NM_001321572,NM_001321573,NM_001321574,NM_001321575,NM_001321576,NM_001321577,NM_001321578,NM_001321579,NM_001321580,NM_001321581,NM_001321582,NM_001321583,NM_001321584,NM_001321585,NM_001321586,NM_001321587,NM_001321588,NM_001321589,NM_001321590,NM_001321591,NM_001321592,NM_172114,NM_172115,NM_172127,NM_17212…	CAMK2D	8022	6610	2967	5727	4780	3759	1899	4019
818	NM_001204492,NM_001222,NM_001320898,NM_172169,NM_172170,NM_172171,NM_172173	CAMK2G	4590	6182	2914	7598	3109	3994	11031	8719
819	NM_001745	CAMLG	578	914	2294	1230	1235	1176	950	681
821	NM_001024649,NM_001746	CANX	49125	58986	38049	92141	70036	53783	37579	29579
822	NM_001256139,NM_001256140,NM_001320732,NM_001320733,NM_001320734,NM_001747	CAPG	1903	3782	2669	1769	1273	3424	701	1249
823	NM_001198868,NM_001198869,NM_005186,NR_040008	CAPN1	36399	27538	24998	27485	13797	16420	24345	16250
824	NM_001146068,NM_001748	CAPN2	35653	42195	48944	23546	19768	13594	8422	14119
825	NM_000070,NM_024344,NM_173087,NM_173088,NM_173089,NM_173090	CAPN3	2610	7744	5220	5425	5228	1621	4068	16892
826	NM_001003962,NM_001302632,NM_001302633,NM_001749	CAPNS1	15575	34268	10225	19280	17654	20703	13304	3015
828	NM_004058,NM_080590	CAPS	323	1759	700	646	2963	453	1997	1013
829	NM_006135	CAPZA1	17295	14182	12275	12716	12965	13188	6776	4249
830	NM_006136	CAPZA2	3025	2741	3419	3196	3931	3723	1677	678
831	NM_001042440,NM_001042441,NM_001042442,NM_001042443,NM_001042444,NM_001042445,NM_001042446,NM_001190442,NM_001284212,NM_001284213,NM_001330626,NM_001330627,NM_001330628,NM_001330629,NM_001330630,NM_001330631,NM_001330632,NM_001330633,NM_001330634,NM_001750,NM_173060,NR_104285	CAST	32598	57478	45984	72258	45420	20913	41845	23483
832	NM_001206540,NM_001206541,NM_001282162,NM_001313932,NM_004930	CAPZB	8300	9106	8825	9337	8481	9039	7697	2761
833	NM_001014437,NM_001194997,NM_001751,NM_139273,NR_036542	CARS	3814	2200	3908	2587	5176	5181	2871	2710
834	NM_001223,NM_001257118,NM_001257119,NM_033292,NM_033293,NM_033294,NM_033295	CASP1	2610	1429	5580	872	1932	2423	418	3433
835	NM_001224,NM_032982,NM_032983	CASP2	7153	6997	4795	7887	8152	6318	4860	3524
836	NM_004346,NM_032991	CASP3	767	940	844	979	1340	743	526	386
837	NM_001225,NM_033306	CASP4	14540	13765	15622	2846	5296	7042	2280	7730
839	NM_001226,NM_032992,NR_133012	CASP6	226	1085	553	734	995	514	215	285
840	NM_001227,NM_001267056,NM_001267057,NM_001267058,NM_001320911,NM_033338,NM_033339,NM_033340	CASP7	715	972	1927	708	1139	1752	555	711
841	NM_001080124,NM_001080125,NM_001228,NM_033355,NM_033356,NM_033358,NR_111983	CASP8	2169	7208	8775	3908	3136	2926	5907	7546
842	NM_001229,NM_001278054,NM_032996,NR_102732,NR_102733	CASP9	867	1172	892	740	1276	944	1479	522
843	NM_001206524,NM_001206542,NM_001230,NM_001306083,NM_032974,NM_032976,NM_032977	CASP10	1672	1509	2552	1089	3106	1080	226	1438
844	NM_001231	CASQ1	2	10	4	282	3641	400	7456	10
847	NM_001752	CAT	5784	5157	7425	6103	24244	30015	10094	5816
857	NM_001172895,NM_001172896,NM_001172897,NM_001753	CAV1	1605	1971	1241	1686	843	1084	842	945
858	NM_001206747,NM_001206748,NM_001233,NM_198212	CAV2	1904	959	402	1299	346	1389	201	296
860	NM_001015051,NM_001024630,NM_001278478,NR_103532,NR_103533	RUNX2	764	10972	448	10287	994	2019	813	9677
861	NM_001001890,NM_001122607,NM_001754	RUNX1	4613	5455	4150	6594	11134	1941	8091	9604
862	NM_001198625,NM_001198626,NM_001198627,NM_001198628,NM_001198629,NM_001198630,NM_001198631,NM_001198632,NM_001198633,NM_001198634,NM_001198679,NM_004349,NM_175634,NM_175635,NM_175636	RUNX1T1	64	40	148	368	267	67	116	989
863	NM_005187,NM_175931	CBFA2T3	90	51	55	18	71	123	34	145
864	NM_001031680,NM_001320672,NM_004350	RUNX3	430	93	45	203	184	723	47	71
865	NM_001755,NM_022845	CBFB	4028	3095	2797	2863	1943	3548	3047	1996
867	NM_005188	CBL	9434	9062	7461	6518	9051	11493	8443	7895
868	NM_001321786,NM_001321788,NM_001321789,NM_001321790,NM_001321791,NM_001321793,NM_001321794,NM_001321795,NM_001321796,NM_001321797,NM_001321798,NM_001321799,NM_001321806,NM_001321807,NM_001321808,NM_001321811,NM_001321813,NM_001321816,NM_001321820,NM_001321822,NM_170662,NR_135806,NR_135807,NR_135808,NR_135809,NR_135810,NR_135811,NR_135812	CBLB	9395	19460	10375	16834	7540	6552	9160	11955
871	NM_001207014,NM_001235	SERPINH1	4703	8293	7314	15109	5949	9609	6250	9576
873	NM_001286789,NM_001757	CBR1	5478	964	689	1541	768	1578	493	366
874	NM_001236	CBR3	1638	260	496	679	545	309	99	39
875	NM_000071,NM_001178008,NM_001178009,NM_001320298,NM_001321072	CBS	2573	2690	1921	16591	2272	32844	1319	330
883	NM_001122671,NM_001122672,NM_001287390,NM_004059,NR_109829	KYAT1	555	324	398	285	271	143	1150	255
889	NM_001013406,NM_001350669,NM_001350670,NM_001350671,NM_001350672,NM_001350673,NM_001350674,NM_001350675,NM_001350676,NM_001350677,NM_001350678,NM_001350679,NM_001350680,NM_001350681,NM_001350682,NM_001350683,NM_001350684,NM_001350685,NM_001350686,NM_001350687,NM_001350688,NM_001350689,NM_001350690,NM_001350691,NM_001350692,NM_001350693,NM_001350694,NM_001350695,NM_001350696,NM_001350697,NM_004912…	KRIT1	7857	7450	8452	9212	10495	6143	9130	14883
890	NM_001237	CCNA2	1230	812	404	3552	2241	1763	630	483
891	NM_031966	CCNB1	1736	1514	1312	5311	3824	3550	1310	567
892	NM_001013399,NM_005190	CCNC	3027	1110	1550	1426	1894	1567	1089	1002
894	NM_001759	CCND2	214	1293	1845	359	359	310	167	603
896	NM_001136017,NM_001136125,NM_001136126,NM_001287427,NM_001287434,NM_001760	CCND3	630	1036	629	827	1243	1746	562	666
898	NM_001238,NM_001322259,NM_001322261,NM_001322262	CCNE1	638	446	124	811	2267	2083	65	283
899	NM_001323538,NM_001761	CCNF	1000	751	542	2683	2666	1522	1949	646
900	NM_004060,NM_199246	CCNG1	558	2986	2977	1927	4855	2397	2084	862
901	NM_004354	CCNG2	670	6607	3310	8178	4328	2035	2797	1937
902	NM_001199189,NM_001239	CCNH	1048	1731	1960	1239	2145	1213	1714	4667
904	NM_001240,NM_001277842	CCNT1	2994	3301	2071	2870	3385	3777	2779	2488
905	NM_001241,NM_001320748,NM_001320749,NM_058241,NR_037649,NR_135468	CCNT2	4534	7423	4587	5658	9688	3867	11460	14162
908	NM_001009186,NM_001762	CCT6A	17221	7599	8439	16350	10189	12137	9366	4732
911	NM_001765	CD1C	44	207	15	11	147	22	13	168
912	NM_001319145,NM_001766	CD1D	17	19	34	35	18	64	4	34
914	NM_001328609,NM_001767	CD2	199	133	112	165	690	700	55	242
915	NM_000732,NM_001040651	CD3D	458	208	161	401	941	1419	101	485
916	NM_000733	CD3E	514	230	257	473	1119	2281	118	351
917	NM_000073	CD3G	128	47	49	164	398	621	30	71
919	NM_000734,NM_198053	CD247	165	95	200	153	330	563	95	190
920	NM_000616,NM_001195014,NM_001195015,NM_001195016,NM_001195017	CD4	624	323	741	256	577	618	161	240
921	NM_001346456,NM_014207	CD5	90	43	10	103	208	294	38	121
923	NM_001254750,NM_001254751,NM_006725,NR_045638	CD6	146	145	107	133	341	741	51	123
925	NM_001145873,NM_001768,NM_171827,NR_027353	CD8A	49	37	238	336	554	953	60	169
928	NM_001330312,NM_001769	CD9	41289	36870	20034	15031	15069	5630	11929	3484
929	NM_000591,NM_001040021,NM_001174104,NM_001174105	CD14	582	192	235	280	284	445	128	300
933	NM_001185099,NM_001185100,NM_001185101,NM_001278417,NM_001771	CD22	36	19	19	30	55	99	13	15
939	NM_001242	CD27	15	31	12	23	59	113	8	3
940	NM_001243077,NM_001243078,NM_006139	CD28	71	37	10	43	129	165	17	44
942	NM_001206924,NM_001206925,NM_006889,NM_175862,NM_176892	CD86	331	165	193	64	142	266	32	157
945	NM_001082618,NM_001177608,NM_001772	CD33	55	9	53	30	39	33	29	62
947	NM_001025109,NM_001773	CD34	595	1131	2325	1160	1219	1152	1555	3031
948	NM_000072,NM_001001547,NM_001001548,NM_001127443,NM_001127444,NM_001289908,NM_001289909,NM_001289911,NR_110501	CD36	574	110	46852	579	36787	54	47	498
949	NM_001082959,NM_005505	SCARB1	1282	720	1712	4906	1590	4892	1574	2623
950	NM_001204255,NM_005506	SCARB2	7278	7844	4494	12167	21199	11919	7894	2597
951	NM_001040031,NM_001774	CD37	366	176	172	143	413	746	48	169
953	NM_001098175,NM_001164178,NM_001164179,NM_001164181,NM_001164182,NM_001164183,NM_001312654,NM_001320916,NM_001776	ENTPD1	1803	1615	3687	2461	1927	2668	1478	4948
955	NM_001114089,NM_001247,NM_001317941,NM_001322378,NM_001322379,NM_001322380,NM_001322381,NM_001322382,NM_001322383,NM_001322384,NM_001322385,NM_001322386,NM_001322387,NM_001322388,NM_001322389,NM_001322390,NM_001322391,NM_001322392,NM_001322393,NM_001322394,NM_001322395,NM_001322396,NM_001322397,NM_001322398	ENTPD6	4687	3204	3242	4298	4771	4862	3283	2288
956	NM_001248,NM_001291960,NM_001291961	ENTPD3	723	6008	1145	1607	3694	2032	5117	1479
957	NM_001249,NM_001321984,NM_001321985,NM_001321986,NM_001321987,NM_001321988,NM_001330189	ENTPD5	1622	1683	1123	1787	4515	1184	2851	1378
958	NM_001250,NM_001302753,NM_001322421,NM_001322422,NM_152854,NR_126502,NR_136327	CD40	380	4522	2635	1185	510	2115	341	5188
960	NM_000610,NM_001001389,NM_001001390,NM_001001391,NM_001001392,NM_001202555,NM_001202556,NM_001202557	CD44	149808	103237	55798	31566	4112	21362	31018	70153
961	NM_001777,NM_198793	CD47	2320	3159	1970	5039	4209	2054	1162	1331
962	NM_001256030,NM_001778	CD48	192	48	40	98	221	342	18	56
963	NM_000560,NM_001040033,NM_001320638	CD53	1256	465	441	485	1377	2563	183	535
965	NM_001144822,NM_001779,NR_026665	CD58	1770	1608	2154	1781	946	682	841	646
966	NM_000611,NM_001127223,NM_001127225,NM_001127226,NM_001127227,NM_203329,NM_203330,NM_203331	CD59	35373	16175	24603	9783	23207	19242	17694	10325
967	NM_001257389,NM_001257390,NM_001257391,NM_001257392,NM_001257400,NM_001257401,NM_001267698,NM_001780	CD63	7908	28408	29037	22236	24071	19511	17186	3436
968	NM_001040059,NM_001251	CD68	5929	5748	11547	4014	6472	5022	2568	3525
969	NM_001781	CD69	61	92	61	61	315	1767	7	139
971	NM_001782	CD72	96	72	262	173	132	332	66	150
972	NM_001025158,NM_001025159,NM_004355	CD74	12344	7394	4471	7818	33140	25460	2960	6801
974	NM_000626,NM_001039933,NM_001329050,NM_021602	CD79B	29	26	56	47	117	163	38	28
975	NM_001297649,NM_004356	CD81	18506	27230	39750	16862	24677	17019	19661	9028
976	NM_001025160,NM_001784,NM_078481	ADGRE5	763	3294	1639	3253	2414	6344	979	2391
977	NM_001039490,NM_004357,NM_139029,NM_139030	CD151	3799	5025	6408	3696	9730	2972	5760	3498
978	NM_001785	CDA	65	79	32	41	68	67	26	93
983	NM_001170406,NM_001170407,NM_001320918,NM_001786,NM_033379	CDK1	1316	694	473	1963	1380	1664	495	183
984	NM_001291345,NM_001787,NM_033486,NM_033487,NM_033489,NM_033490	CDK11B	4611	4647	4028	6304	7233	5983	7114	11674
987	NM_001199282,NM_006726	LRBA	15444	35315	24871	48637	56196	20256	57872	38060
988	NM_001253	CDC5L	4237	4983	4970	4992	7616	5651	3682	4431
989	NM_001011553,NM_001242956,NM_001788	2020-09-07	11576	10012	7371	10438	9556	18277	5747	5219
990	NM_001254	CDC6	2919	1475	272	3053	3890	1566	1423	1736
991	NM_001255	CDC20	1565	757	399	9745	2263	2876	1173	156
993	NM_001789,NM_201567	CDC25A	404	312	58	1165	813	649	383	150
994	NM_001287516,NM_001287517,NM_001287518,NM_001287519,NM_001287520,NM_001287522,NM_001287524,NM_004358,NM_021872,NM_021873,NR_136335,NR_136336	CDC25B	5127	809	427	1242	2009	2206	814	891
995	NM_001287582,NM_001287583,NM_001318098,NM_001790,NM_022809	CDC25C	136	209	54	609	1085	355	200	131
996	NM_001114091,NM_001256,NM_001293089,NM_001293091	CDC27	3664	4242	3274	2993	4972	4566	2974	4092
997	NM_004359	CDC34	2072	3314	1177	2312	2609	4333	2748	1945
998	NM_001039802,NM_001791,NM_044472	CDC42	12858	20658	11562	13526	17698	13882	8153	5895
999	NM_001317184,NM_001317185,NM_001317186,NM_004360	CDH1	69712	149957	34025	85037	60792	91705	90479	33843
1000	NM_001308176,NM_001792	CDH2	3	129	185	12	44	39	2	378
1001	NM_001317195,NM_001317196,NM_001793	CDH3	25694	22256	16480	15384	793	16848	1500	3675
1003	NM_001795	CDH5	940	1553	2509	1209	1160	1181	1849	3141
1004	NM_004932	CDH6	438	722	1618	2294	681	1149	543	1348
1009	NM_001308392,NM_001330576,NM_001797	CDH11	790	271	923	2522	1321	1594	608	3973
1012	NM_001220488,NM_001220489,NM_001220490,NM_001220491,NM_001220492,NM_001257	CDH13	6823	10099	9591	1864	637	729	1279	1312
1017	NM_001290230,NM_001798,NM_052827	CDK2	1087	1306	704	2289	2981	2213	2527	821
1019	NM_000075	CDK4	7845	7099	5753	14307	9513	13347	7729	2114
1020	NM_001164410,NM_004935	CDK5	619	593	677	1009	1085	1235	807	331
1021	NM_001145306,NM_001259	CDK6	2493	1868	158	186	158	1540	74	676
1022	NM_001324069,NM_001324070,NM_001324071,NM_001324072,NM_001324074,NM_001324075,NM_001324077,NM_001324078,NM_001799,NR_136690	CDK7	1517	2298	3927	2052	1999	2333	1771	1165
1024	NM_001260,NM_001318368,NM_001346501	CDK8	577	1767	1758	1316	727	3742	1722	1534
1025	NM_001261	CDK9	2902	1585	2553	1923	3138	1737	1779	1935
1026	NM_000389,NM_001220777,NM_001220778,NM_001291549,NM_078467	CDKN1A	2536	3537	3109	2476	3182	1209	9283	2529
1027	NM_004064	CDKN1B	3247	2866	2244	3880	7799	2145	4213	2654
1028	NM_000076,NM_001122630,NM_001122631	CDKN1C	25	57	147	47	94	83	57	45
1029	NM_000077,NM_001195132,NM_058195,NM_058197	CDKN2A	1132	129	471	7	1713	3507	137	15
1030	NM_004936,NM_078487	CDKN2B	1330	364	144	28	202	394	51	27
1031	NM_001262,NM_078626	CDKN2C	350	284	152	2112	4258	502	1360	160
1032	NM_001800,NM_079421	CDKN2D	62	34	75	118	120	84	78	76
1033	NM_001130851,NM_001330173,NM_005192	CDKN3	675	241	126	809	661	801	163	100
1039	NM_001802	CDR2	669	1218	921	2977	2198	2846	5032	2000
1040	NM_001263	CDS1	1650	1359	1009	1230	3429	947	884	175
1043	NM_001803	CD52	111	96	115	80	334	362	20	170
1050	NM_001285829,NM_001287424,NM_001287435,NM_004364	CEBPA	87	162	82	93	42	140	220	53
1051	NM_001285878,NM_001285879,NM_005194	CEBPB	2877	1585	115	1767	136	1075	1072	809
1052	NM_005195	CEBPD	1085	914	304	275	189	1338	68	416
1054	NM_001252296,NM_001806	CEBPG	794	756	570	756	530	1598	334	76
1056	NM_001807	CEL	2028	1091	627	837	1829	561	1605	3021
1059	NM_001810	CENPB	2124	932	990	1313	1933	1195	1443	664
1060	NM_001812	CENPC	3184	4515	7328	4559	7253	5983	4048	10095
1062	NM_001286734,NM_001813	CENPE	3216	2589	1450	7951	6993	5230	2013	4317
1063	NM_016343	CENPF	7507	2811	1720	9719	10372	6279	3391	3020
1066	NM_001025194,NM_001025195,NM_001266	CES1	47260	45	72	46	202	351	2	148
1069	NM_004344	CETN2	598	738	541	1258	1919	626	425	156
1070	NM_001297765,NM_001297768,NM_004365	CETN3	643	1101	1763	1451	1515	850	1166	1001
1071	NM_000078,NM_001286085	CETP	65	64	331	138	118	48	177	112
1072	NM_005507	CFL1	15189	15656	9163	16293	11752	11513	8815	7692
1073	NM_001243645,NM_021914,NM_138638,NR_028130,NR_028131	CFL2	177	798	1267	729	1476	1318	282	628
1075	NM_001114173,NM_001814,NM_148170	CTSC	74750	16840	4831	38159	6539	10995	16412	4046
1102	NM_001268,NM_001286830,NM_001286831,NM_001286832	RCBTB2	683	1372	600	348	1059	504	319	961
1104	NM_001048194,NM_001048195,NM_001048199,NM_001269,NR_030725,NR_030726	RCC1	3495	2451	1496	5538	3229	2760	5850	968
1105	NM_001270	CHD1	8416	10044	7962	8871	10804	7296	6746	13695
1106	NM_001042572,NM_001271	CHD2	31099	34501	24549	34784	44046	24262	42682	100417
1107	NM_001005271,NM_001005273,NM_005852	CHD3	10279	29900	35526	35600	47681	15199	46516	68738
1108	NM_001273,NM_001297553	CHD4	25528	30923	17743	36608	41923	23064	31315	36945
1111	NM_001114121,NM_001114122,NM_001244846,NM_001274,NM_001330427,NM_001330428,NR_045204,NR_045205	CHEK1	1568	1121	368	2035	2389	1878	671	419
1112	NM_001085471,NM_005197	FOXN3	2751	1506	1163	2131	1758	1279	1473	1783
1118	NM_001256125,NM_001270509,NM_003465,NR_045784,NR_045785	CHIT1	32	13	125	20	43	58	178	42
1119	NM_001277,NM_212469	CHKA	923	1765	656	1732	6106	1524	2250	742
1120	NM_005198	CHKB	3512	11927	19516	12491	8073	3030	9046	11568
1121	NM_000390,NM_001145414,NM_001320959	CHM	2926	3140	4036	3157	4062	3151	2433	6081
1122	NM_001821	CHML	1237	1069	1254	4359	1780	1690	947	1680
1123	NM_001025201,NM_001206602,NM_001822,NR_038133	CHN1	341	277	252	506	503	961	95	418
1124	NM_001039936,NM_001293069,NM_001293070,NM_001293071,NM_001293072,NM_001293073,NM_001293075,NM_001293076,NM_001293077,NM_001293078,NM_001293079,NM_001293080,NM_001293081,NM_004067,NR_120524,NR_120525	CHN2	55	569	268	469	536	279	1321	1587
1130	NM_000081,NM_001301365,NR_102436	LYST	15519	16147	7715	25725	11717	11135	17045	22015
1132	NM_000741	CHRM4	38	2	6	5	12	41	6	21
1138	NM_000745,NM_001307945	CHRNA5	49	124	142	863	440	251	166	89
1140	NM_000747	CHRNB1	298	760	390	173	219	1961	154	551
1143	NM_000750,NM_001256567	CHRNB4	73	15	46	50	34	329	34	106
1145	NM_000080	CHRNE	15	13	33	12	33	124	52	52
1147	NM_001278,NM_001320928	CHUK	4656	3351	3835	3335	3342	3828	2630	2556
1152	NM_001823	CKB	262	585	1240	319	725	238	264	256
1153	NM_001280,NM_001300815,NM_001300829,NR_023312,NR_023313	CIRBP	5860	13319	12097	6894	14636	3012	17211	14385
1154	NM_013324,NM_145071	CISH	50	107	38	116	177	66	68	82
1155	NM_001281,NM_001300971	TBCB	1443	3068	2228	2274	1654	2727	1678	1112
1159	NM_020990,NR_135748,NR_135749,NR_135750,NR_135751,NR_135752	CKMT1B	16144	1084	10135	4583	2414	4069	4678	3857
1161	NM_000082,NM_001007233,NM_001007234,NM_001290285	ERCC8	645	1162	1903	1668	2307	1690	1389	962
1163	NM_001826,NR_024163	CKS1B	2924	887	680	2808	1132	3286	880	181
1164	NM_001827	CKS2	883	267	789	1073	747	1913	297	47
1173	NM_001025205,NM_001311198,NM_004068	AP2M1	16463	16405	14931	25146	13495	21467	13767	6778
1174	NM_001283	AP1S1	1278	2382	3902	2310	1996	2079	1303	1266
1175	NM_001301076,NM_001301078,NM_001301081,NM_004069,NM_021575	AP2S1	1586	2279	1253	1866	1738	2257	1019	343
1176	NM_001002924,NM_001284,NM_001318090,NM_001318091,NM_001318093,NM_001318094	AP3S1	1618	1836	1219	1914	2088	1159	653	590
1181	NM_001171087,NM_001171088,NM_001171089,NM_004366	CLCN2	1359	1231	786	1435	1291	4424	2340	1041
1182	NM_001243372,NM_001243374,NM_001829,NM_173872	CLCN3	8506	13121	16911	10671	9802	5285	8609	8365
1183	NM_001256944,NM_001830	CLCN4	16	608	199	629	140	634	47	147
1184	NM_000084,NM_001127898,NM_001127899,NM_001272102,NM_001282163	CLCN5	2484	2396	2181	2415	1305	3195	468	934
1185	NM_001256959,NM_001286,NR_046428	CLCN6	1394	1979	1743	1791	1958	1491	2323	2628
1186	NM_001114331,NM_001287	CLCN7	7722	6688	6857	7471	12326	5185	9933	8384
1191	NM_001831,NR_038335,NR_045494	CLU	7862	41436	28192	11370	2749	5252	22805	4726
1192	NM_001287593,NM_001287594,NM_001288	CLIC1	6634	8484	9267	6719	7749	9772	6218	1721
1193	NM_001289	CLIC2	342	188	442	211	450	671	112	135
1195	NM_001162407,NM_004071,NR_027855,NR_027856	CLK1	5272	12480	20650	9124	7223	6591	15763	27438
1196	NM_001294338,NM_001294339,NM_003993	CLK2	9902	14035	11942	17834	15340	13856	18233	17332
1197	NR_002711	CLK2P1	10	5	2	5	4	3	8	2
1198	NM_001130028,NM_003992	CLK3	2757	3747	4035	5580	4561	3384	3972	9972
1200	NM_000391	TPP1	5246	5440	4251	3119	6611	5132	3631	2769
1201	NM_000086,NM_001042432,NM_001286104,NM_001286105,NM_001286109,NM_001286110	CLN3	2543	4181	4686	3552	5670	5276	6429	2417
1203	NM_006493	CLN5	340	889	1388	344	600	524	296	475
1207	NM_001293,NM_001311199,NM_001311200,NM_001311201,NM_001311202	CLNS1A	9307	3500	3340	6312	3817	5119	3107	2942
1209	NM_001282175,NM_001282176,NM_001294	CLPTM1	9520	14555	6495	16055	10882	11722	8142	4881
1211	NM_001076677,NM_001184760,NM_001184761,NM_001184762,NM_001311203,NM_001311204,NM_001311205,NM_001311206,NM_001833,NM_007096,NR_132349	CLTA	6140	3182	5389	7479	6280	6847	5050	2741
1212	NM_001834,NM_007097,NR_045724	CLTB	5233	4157	3330	2135	2091	1864	1687	4064
1213	NM_001288653,NM_004859	CLTC	52472	43792	32044	62068	44633	42695	27043	17465
1230	NM_001295	CCR1	155	32	23	71	54	44	12	20
1234	NM_000579,NM_001100168	CCR5	48	23	11	38	118	98	14	36
1236	NM_001301714,NM_001301716,NM_001301717,NM_001301718,NM_001838	CCR7	43	75	13	48	79	233	146	13
1238	NM_001296	ACKR2	101	12	12	20	36	39	79	24
1240	NM_001142343,NM_001142344,NM_001142345,NM_004072	CMKLR1	305	81	106	99	243	203	51	213
1241	NM_001143919,NM_181657	LTB4R	2340	467	232	206	734	573	321	371
1244	NM_000392	ABCC2	2668	995	487	758	376	219	649	824
1259	NM_000087,NM_001142564	CNGA1	33	688	835	1320	1501	172	630	1187
1263	NM_004073	PLK3	3330	1346	1120	1969	705	995	1168	1265
1264	NM_001299,NM_001308341,NM_001308342	CNN1	45	37	76	50	282	69	70	783
1265	NM_001303499,NM_001303501,NM_004368,NM_201277	CNN2	3130	19290	4123	3719	1638	7586	3262	2650
1266	NM_001286055,NM_001286056,NM_001839	CNN3	2362	2241	509	3690	4931	3107	563	2276
1267	NM_001330216,NM_033133	CNP	2636	1154	931	1019	2216	1216	935	729
1270	NM_000614	CNTF	280	145	155	252	202	66	204	4
1277	NM_000088	COL1A1	56101	35008	32853	238787	49843	60838	54474	68189
1278	NM_000089	COL1A2	53605	34525	45173	241639	62280	69965	57262	61789
1281	NM_000090	COL3A1	28023	23211	29886	123990	34898	31663	31065	31418
1282	NM_001303110,NM_001845	COL4A1	23568	41733	38576	47278	20333	39744	42479	32211
1284	NM_001846	COL4A2	6981	16186	18230	19166	8210	14920	14855	11991
1285	NM_000091	COL4A3	40	29	85	57	3184	281	56	1156
1286	NM_000092	COL4A4	12	47	202	73	2812	453	73	1263
1287	NM_000495,NM_033380	COL4A5	5575	26957	41837	34672	7728	64168	17886	41325
1288	NM_001287758,NM_001287759,NM_001287760,NM_001847,NM_033641	COL4A6	418	3034	3159	6338	166	13645	215	7644
1289	NM_000093,NM_001278074	COL5A1	3636	3792	4824	19700	4719	5448	5305	10643
1290	NM_000393	COL5A2	5788	7084	5035	22747	4294	15608	8014	7283
1291	NM_001848	COL6A1	3017	6007	3107	16230	4919	21272	3751	10642
1292	NM_001849,NM_058174,NM_058175	COL6A2	5800	8877	8279	32514	8175	9548	8069	16076
1293	NM_004369,NM_057164,NM_057165,NM_057166,NM_057167	COL6A3	4683	6442	6474	65628	7275	14683	9158	7671
1294	NM_000094	COL7A1	20027	23111	15006	53900	4168	5107	2370	66900
1295	NM_001850,NM_020351	COL8A1	120	159	193	1215	297	820	194	689
1296	NM_001294347,NM_005202	COL8A2	62	37	85	64	88	230	5	193
1297	NM_001851,NM_078485	COL9A1	55	97	889	665	842	1237	955	2363
1298	NM_001852	COL9A2	59	319	4331	838	12970	1192	203	7570
1299	NM_001853	COL9A3	184	315	376	262	77	169	37	76
1302	NM_001163771,NM_080679,NM_080680,NM_080681	COL11A2	189	236	381	245	316	579	227	818
1303	NM_004370,NM_080645	COL12A1	9324	14713	3800	59547	6830	12760	11565	6260
1305	NM_001130103,NM_001320951,NM_080798,NM_080800,NM_080801,NM_080802,NM_080805	COL13A1	101	111	159	322	50	45	58	179
1306	NM_001855	COL15A1	2442	1318	2230	3454	1862	945	2543	3682
1307	NM_001856	COL16A1	2029	2108	553	2667	1560	1390	213	4180
1308	NM_000494	COL17A1	27604	58913	17154	3301	585	467	1659	5420
1310	NM_001858	COL19A1	2	2	5	10	31	215	14	144
1311	NM_000095	COMP	16	5460	294	57	462	142	12	1761
1312	NM_000754,NM_001135161,NM_001135162,NM_007310	COMT	4184	2901	2720	5073	1978	3293	4336	2937
1314	NM_001098398,NM_004371	COPA	25479	18669	19137	27062	25921	60020	16495	8342
1315	NM_001144061,NM_001144062,NM_016451	COPB1	10403	6888	13953	8935	15930	16817	5753	4309
1316	NM_001160124,NM_001160125,NM_001300,NR_027653	KLF6	5121	12645	12128	8468	7216	19691	4839	2477
1317	NM_001859	SLC31A1	3926	550	769	2074	2710	1724	674	419
1318	NM_001860	SLC31A2	583	176	71	181	244	134	161	36
1326	NM_001244134,NM_001320961,NM_005204	MAP3K8	4191	1325	2797	4225	777	1306	971	577
1327	NM_001318786,NM_001318788,NM_001318794,NM_001318797,NM_001318802,NM_001861	COX4I1	6110	4081	11189	4098	2212	6755	4645	1536
1329	NM_001862	COX5B	6599	4087	6856	4876	2565	6857	4783	2497
1337	NM_004373	COX6A1	18967	11470	17704	21219	18766	10594	15004	2758
1340	NM_001863	COX6B1	12289	16362	16479	12603	9642	15036	14004	2965
1345	NM_004374	COX6C	3626	1595	2292	9873	1977	1359	1309	425
1346	NM_001864	COX7A1	30	51	167	141	48	75	46	51
1347	NM_001865,NR_029466	COX7A2	3944	2509	8117	3001	2917	2663	1332	358
1349	NM_001866	COX7B	10456	4442	13051	8544	6051	3178	4662	2201
1350	NM_001867	COX7C	2746	2758	10357	4972	5033	4078	2643	706
1351	NM_004074	COX8A	4698	2326	2962	3359	2867	2992	1812	163
1352	NM_001303	COX10	1934	1808	2894	1430	2307	2713	2689	1674
1353	NM_001162861,NM_001162862,NM_001321518,NM_004375,NR_027941,NR_027942,NR_135677	COX11	818	991	1446	1669	1311	838	1004	1436
1355	NM_001320974,NM_001320975,NM_001320976,NM_004376,NM_078470	COX15	1824	1712	2120	3398	1665	1684	2965	967
1356	NM_000096,NR_046371	CP	558	40902	522	8118	1495	371	2	1238
1359	NM_001870	CPA3	116	68	44	192	236	79	4	195
1362	NM_001199775,NM_001304	CPD	3572	13965	4653	14689	12919	8744	4831	2765
1363	NM_001873	CPE	253	2213	1120	249	622	915	216	1125
1364	NM_001305	CLDN4	5226	2815	410	4192	2035	1170	4547	479
1366	NM_001185022,NM_001185023,NM_001307	CLDN7	4161	5619	5195	5172	4866	6616	6360	1502
1368	NM_001005502,NM_001874,NM_198320	CPM	121	622	202	103	5666	711	2423	226
1371	NM_000097	CPOX	1749	1421	798	1469	1290	919	849	1196
1373	NM_001122633,NM_001122634,NM_001875	CPS1	34	327	120	3023	355	72	57	1696
1374	NM_001031847,NM_001876	CPT1A	25692	7968	4936	10149	2929	9144	4637	4467
1375	NM_001145134,NM_001145135,NM_001145137,NM_004377,NM_152245,NM_152246	CPT1B	1555	3765	8280	8521	5013	2513	4098	4585
1376	NM_000098,NM_001330589	CPT2	3049	2964	2831	3453	4357	3001	3693	959
1378	NM_000573,NM_000651	CR1	595	393	629	1611	1870	1782	293	918
1379	NM_175710	CR1L	49	14	9	78	472	105	14	16
1382	NM_001199723,NM_001878	CRABP2	8526	1865	1475	9445	2681	11665	583	1761
1384	NM_000755,NM_001257363,NM_001346546,NM_001346547,NM_001346548,NM_001346549,NM_004003	CRAT	1555	1236	2195	1191	14071	3005	1818	663
1385	NM_001320793,NM_004379,NM_134442,NR_135473	CREB1	2515	3155	2824	3577	2139	1601	2703	1585
1386	NM_001256090,NM_001256091,NM_001256092,NM_001256093,NM_001256094,NM_001880,NR_045768,NR_045769,NR_045770,NR_045771,NR_045772,NR_045773,NR_045774	ATF2	6728	5101	4122	3753	6457	9773	3800	6257
1387	NM_001079846,NM_004380	CREBBP	49450	54559	25432	51942	41850	25102	47012	66537
1388	NM_001136153,NM_004381	ATF6B	2536	6093	4683	4884	6198	2960	5665	7288
1389	NM_001310	CREBL2	451	561	792	631	1480	422	694	284
1390	NM_001267562,NM_001267563,NM_001267564,NM_001267565,NM_001267566,NM_001267567,NM_001267568,NM_001267569,NM_001267570,NM_001881,NM_181571,NM_182717,NM_182718,NM_182719,NM_182720,NM_182721,NM_182723,NM_182724,NM_182769,NM_182770,NM_182771,NM_182772,NM_183011,NM_183012,NM_183013,NM_183060,NR_051971,NR_051972,NR_051973,NR_051974,NR_051975	CREM	795	434	414	638	294	491	219	218
1396	NM_001311	CRIP1	2761	662	809	256	1661	256	361	617
1397	NM_001270837,NM_001270841,NM_001312,NR_073081,NR_073082,NR_073083,NR_073084,NR_073085	CRIP2	426	1499	1061	644	1563	306	3719	3313
1398	NM_005206,NM_016823	CRK	891	1330	1078	1220	1514	1734	1258	214
1399	NM_005207	CRKL	4758	4361	2241	5697	1898	4991	2766	1898
1400	NM_001014809,NM_001288661,NM_001288662,NM_001313	CRMP1	553	107	77	29	25	8	59	40
1404	NM_001884	HAPLN1	14	107	142	91	64	137	7	193
1407	NM_004075	CRY1	550	648	1094	1016	1167	1274	703	891
1408	NM_001127457,NM_021117	CRY2	1783	748	932	864	1997	1461	1307	1327
1410	NM_001289807,NM_001289808,NM_001330379,NM_001885	CRYAB	618	673	112	256	213	435	127	513
1416	NR_033733,NR_033734	CRYBB2P1	652	967	1309	1332	582	1458	895	1965
1417	NM_004076	CRYBB3	417	42	27	110	29	62	27	64
1427	NM_017541	CRYGS	174	394	740	168	239	192	399	408
1429	NM_001130042,NM_001130043,NM_001134759,NM_001889	CRYZ	653	1674	1418	563	3432	866	2337	792
1431	NM_004077	CS	21869	13716	11277	18289	14871	20212	15028	4974
1432	NM_001315,NM_139012,NM_139013,NM_139014	MAPK14	3187	3425	3744	3335	4271	3130	1996	1457
1434	NM_001256135,NM_001316,NR_045796	CSE1L	9673	7474	9624	16245	15433	7313	9540	1950
1435	NM_000757,NM_172210,NM_172211,NM_172212	CSF1	678	405	126	211	241	463	69	326
1436	NM_001288705,NM_001349736,NM_005211,NR_109969	CSF1R	3432	1152	908	848	1571	1593	438	1790
1438	NM_001161529_chrX,NM_001161529_chrY,NM_001161530_chrX,NM_001161530_chrY,NM_001161531_chrX,NM_001161531_chrY,NM_001161532_chrX,NM_001161532_chrY,NM_006140_chrX,NM_006140_chrY,NM_172245_chrX,NM_172245_chrY,NM_172246_chrX,NM_172246_chrY,NM_172247_chrX,NM_172247_chrY,NM_172249_chrX,NM_172249_chrY,NR_027760_chrX,NR_027760_chrY	CSF2RA	3011	358	314	188	1484	349	129	721
1439	NM_000395	CSF2RB	5548	276	172	364	463	298	160	273
1441	NM_000760,NM_156039,NM_172313	CSF3R	438	564	173	283	639	234	110	698
1445	NM_001127190,NM_004383	CSK	3765	2560	1953	3783	3645	2318	2236	2207
1452	NM_001025105,NM_001271741,NM_001271742,NM_001892	CSNK1A1	21585	29286	17280	22406	22832	15255	16171	23450
1453	NM_001893,NM_139062,NR_110578	CSNK1D	16928	25484	12215	26715	20835	24274	20786	23645
1454	NM_001894,NM_152221	CSNK1E	2242	9792	5559	6413	1503	4884	6032	12080
1455	NM_001319	CSNK1G2	3354	3394	2212	3274	3480	3214	4266	6280
1456	NM_001031812,NM_001044723,NM_001270572,NM_001270573,NM_001270574,NM_004384	CSNK1G3	1340	3738	4637	3162	3208	2098	2051	3288
1457	NM_001895,NM_177559,NM_177560	CSNK2A1	20513	17558	11867	26277	22613	22366	21405	7709
1459	NM_001896	CSNK2A2	3876	3737	3661	3331	2468	7480	5144	2243
1460	NM_001282385,NM_001320	CSNK2B	3578	4174	4223	5132	4767	6105	3676	3087
1462	NM_001126336,NM_001164097,NM_001164098,NM_004385	VCAN	3883	11613	18234	19062	7945	31064	3178	19548
1464	NM_001897	CSPG4	394	2173	6173	2149	607	916	1684	1464
1465	NM_001193570,NM_001193571,NM_001193572,NM_004078	CSRP1	2257	2632	2501	1772	2053	2013	844	1360
1466	NM_001300965,NM_001321	CSRP2	462	227	800	156	400	1200	42	175
1468	NM_001270888,NM_001270953,NM_012140	SLC25A10	2371	542	586	3263	2284	1780	2045	810
1471	NM_000099,NM_001288614	CST3	7903	10549	30627	3281	13592	8210	5643	2778
1475	NM_005213	CSTA	62495	4868	942	8212	434	1730	272	316
1476	NM_000100	CSTB	228462	132249	25935	97718	40675	37278	45570	8902
1477	NM_001033521,NM_001033522,NM_001324	CSTF1	1852	1782	1785	3123	3338	1074	2595	1508
1478	NM_001306206,NM_001306209,NM_001325	CSTF2	2194	1393	1610	3055	2239	948	1439	1581
1479	NM_001033505,NM_001033506,NM_001326	CSTF3	4566	2734	4110	2351	3002	6591	3524	2864
1486	NM_004388	CTBS	998	1508	1060	633	820	1006	345	344
1487	NM_001012614,NM_001328	CTBP1	2141	4359	3060	6413	4720	6403	7545	3822
1488	NM_001083914,NM_001290214,NM_001290215,NM_001321012,NM_001321013,NM_001321014,NM_001329,NM_022802	CTBP2	3979	4005	4158	2739	1933	2123	1211	1362
1489	NM_001142544,NM_001330	CTF1	34	80	40	62	30	23	13	46
1490	NM_001901	CTGF	1689	1386	1649	4188	2587	3624	1949	2579
1491	NM_001190463,NM_001902,NM_153742	CTH	50	182	402	600	904	3465	344	431
1493	NM_001037631,NM_005214	CTLA4	225	37	41	71	243	326	22	67
1495	NM_001290307,NM_001290309,NM_001290310,NM_001290312,NM_001323982,NM_001323983,NM_001323984,NM_001323985,NM_001323986,NM_001323987,NM_001323988,NM_001323989,NM_001323990,NM_001323991,NM_001323992,NM_001323993,NM_001323994,NM_001323995,NM_001323996,NM_001323997,NM_001323998,NM_001323999,NM_001324000,NM_001324001,NM_001324002,NM_001324003,NM_001324004,NM_001324005,NM_001324006,NM_001324007,NM_001324…	CTNNA1	16804	38000	26375	36864	36015	14214	15678	14731
1497	NM_001031681,NM_004937	CTNS	1224	1615	1311	1250	2920	2031	1841	1441
1499	NM_001098209,NM_001098210,NM_001330729,NM_001904	CTNNB1	22477	59835	53585	59606	44563	75654	48962	23103
1500	NM_001085458,NM_001085459,NM_001085460,NM_001085461,NM_001085462,NM_001085463,NM_001085464,NM_001085465,NM_001085466,NM_001085467,NM_001085468,NM_001085469,NM_001206883,NM_001206884,NM_001206885,NM_001206886,NM_001206887,NM_001206888,NM_001206889,NM_001206890,NM_001206891,NM_001331	CTNND1	56529	51104	45777	21853	23207	21990	26555	25818
1503	NM_001301237,NM_001905,NR_125440	CTPS1	8059	3535	2804	22676	5676	9475	4257	3657
1506	NM_001907	CTRL	93	42	58	54	55	302	61	64
1508	NM_001317237,NM_001908,NM_147780,NM_147781,NM_147782,NM_147783	CTSB	8140	22991	6368	6276	8831	6218	4086	1928
1509	NM_001909	CTSD	51752	29959	20029	30721	32717	20100	16574	21730
1512	NM_001319137,NM_004390	CTSH	1805	3610	16925	24878	21119	4631	29632	48952
1513	NM_000396	CTSK	781	1161	912	1984	1687	2913	797	1725
1514	NM_001257971,NM_001257972,NM_001257973,NM_001912,NM_145918	CTSL	3753	2653	2159	2811	8333	11086	1675	1158
1519	NM_001334	CTSO	171	737	580	433	2059	504	238	439
1520	NM_001199739,NM_004079	CTSS	2254	3367	3376	1007	10552	7691	603	1678
1521	NM_001335	CTSW	29	66	97	168	426	263	128	155
1522	NM_001336	CTSZ	1423	1354	2646	2262	6058	3449	3014	957
1523	NM_001202543,NM_001202544,NM_001202545,NM_001202546,NM_001913,NM_181500,NM_181552	CUX1	12394	11487	4899	10913	7749	4751	7151	9032
1524	NM_001171171,NM_001171172,NM_001171174,NM_001337	CX3CR1	110	80	87	42	21	8	34	104
1525	NM_001207063,NM_001207064,NM_001207065,NM_001207066,NM_001338	CXADR	2504	10209	13119	18503	13225	3567	7787	2833
1528	NM_001190807,NM_001914,NM_148923	CYB5A	4685	2987	6029	10672	92495	5447	20734	3364
1534	NM_001017916,NM_001017917,NM_001330421,NM_001915	CYB561	648	583	942	1846	1217	1126	1104	654
1535	NM_000101	CYBA	1480	3747	7412	2677	3677	4212	1479	3365
1536	NM_000397	CYBB	5269	990	1268	878	3855	2876	428	1290
1537	NM_001916	CYC1	7921	2552	4840	6026	3127	5847	4792	1725
1540	NM_001042355,NM_001042412,NM_015247	CYLD	6568	3962	4785	2267	4835	5346	2250	3908
1545	NM_000104	CYP1B1	506	183	16	80	168	538	9	101
1558	NM_000770,NM_001198853,NM_001198854,NM_001198855	CYP2C8	64	648	343	229	717	29	286	245
1562	NM_000772,NM_001128925	CYP2C18	830	571	21	27	938	4	8	39
1564	NM_001348386,NR_002570,NR_145674	CYP2D7	2419	1053	722	665	594	1065	619	810
1565	NM_000106,NM_001025161	CYP2D6	926	1003	716	463	223	384	509	223
1571	NM_000773	CYP2E1	28	324	146	25	214	71	447	223
1573	NM_000775,NR_134981,NR_134982	CYP2J2	1403	227	821	1895	646	1214	2676	1339
1577	NM_000777,NM_001190484,NM_001291829,NM_001291830,NR_033807	CYP3A5	3321	2532	56523	15237	2016	5022	1579	19798
1580	NM_000779,NM_001099772,NM_001319161,NM_001319162,NM_001319163,NR_135003	CYP4B1	1547	1940	430	33168	9601	110	20393	5884
1589	NM_000500,NM_000500_dup1,NM_001128590,NM_001128590_dup1	CYP21A2	117	84	199	65	66	270	24	176
1590	NR_040090	CYP21A1P	11	56	149	172	283	420	52	359
1591	NM_000782,NM_001128915	CYP24A1	1067	56536	9483	84521	329	63	91088	21449
1593	NM_000784	CYP27A1	65	167	277	142	1755	320	58	202
1594	NM_000785	CYP27B1	296	116	335	293	144	548	378	214
1595	NM_000786,NM_001146152	CYP51A1	6357	1703	988	8431	3979	3611	1191	352
1601	NM_001244871,NM_001343	DAB2	1366	1380	1997	2599	5898	2191	2734	5461
1602	NM_004392,NM_080759,NM_080760	DACH1	64	77	232	417	272	216	194	1140
1603	NM_001344	DAD1	4100	2398	2742	2358	3730	6410	2513	1887
1604	NM_000574,NM_001114752,NM_001300902,NM_001300903,NM_001300904,NR_125349	CD55	14900	3591	2596	3985	3149	4487	11946	2986
1605	NM_001165928,NM_001177634,NM_001177635,NM_001177636,NM_001177637,NM_001177638,NM_001177639,NM_001177640,NM_001177641,NM_001177642,NM_001177643,NM_001177644,NM_004393	DAG1	11672	21842	10020	19645	22164	12184	19950	5653
1606	NM_001345,NM_001351033,NM_001351034,NM_001351035,NM_001351036,NM_001351037,NM_001351038,NM_001351039,NM_001351040,NM_201444,NM_201445,NM_201554,NR_147026,NR_147027	DGKA	13026	10593	24442	9848	5094	11172	12595	10763
1608	NM_001080744,NM_001080745,NM_001346	DGKG	278	43	97	354	95	664	37	449
1609	NM_001347	DGKQ	315	894	645	667	612	1179	760	574
1611	NM_001291963,NM_004394	DAP	1563	2050	1500	4456	10737	1857	4431	2353
1612	NM_001288729,NM_001288730,NM_001288731,NM_004938	DAPK1	1777	2973	15929	16715	39937	11523	27825	6942
1613	NM_001348	DAPK3	747	1139	1138	979	1159	1321	1529	1475
1615	NM_001293312,NM_001349	DARS	5037	5700	7998	5755	6301	9037	4817	2298
1616	NM_001141969,NM_001141970,NM_001254717,NM_001350	DAXX	2140	2683	1958	2579	2704	3043	2105	2171
1622	NM_001079862,NM_001079863,NM_001178017,NM_001178041,NM_001178042,NM_001178043,NM_001282633,NM_001282634,NM_001282635,NM_001282636,NM_020548,NR_104221	DBI	20644	4357	4847	9750	18918	9821	7471	2918
1627	NM_004395,NM_080881	DBN1	1659	4171	6293	4476	2800	4563	1437	3457
1628	NM_001352	DBP	839	1161	160	722	1001	761	702	445
1629	NM_001918	DBT	3205	3720	3999	4556	5085	4385	4450	1927
1630	NM_005215	DCC	32	41	22	18	16	25	20	87
1632	NM_001178029,NM_001919	ECI1	1658	1163	1657	2175	2054	898	2985	550
1633	NM_000788	DCK	433	447	527	678	1048	974	177	129
1634	NM_001920,NM_133503,NM_133504,NM_133505,NM_133506,NM_133507	DCN	462	691	1433	4496	3919	6354	504	2751
1635	NM_001012732,NM_001351743,NM_001351744,NM_001351745,NM_001351747,NM_001351748,NM_001351750,NM_001351753,NM_001921	DCTD	2939	2815	3155	4101	3407	2327	948	1631
1636	NM_000789,NM_001178057,NM_152830	ACE	995	3021	5966	3365	1350	6756	2101	4125
1639	NM_001135040,NM_001135041,NM_001190836,NM_001190837,NM_004082,NM_023019,NR_033935	DCTN1	21632	21013	19700	19775	28067	14207	21967	26232
1642	NM_001923	DDB1	21491	21333	18206	28551	19719	27638	16433	8593
1643	NM_000107,NM_001300734	DDB2	3438	4987	4357	1913	4013	4191	4207	6006
1645	NM_001353	AKR1C1	113659	2141	13288	4578	1011	713	4453	1170
1646	NM_001135241,NM_001321027,NM_001354,NM_205845	AKR1C2	119159	5272	34219	8954	6885	301	50071	4598
1647	NM_001199741,NM_001199742,NM_001924	GADD45A	1039	773	692	1595	1050	1026	958	450
1649	NM_001195053,NM_001195054,NM_001195055,NM_001195056,NM_001195057,NM_004083	DDIT3	147	536	920	314	300	1858	276	870
1650	NM_005216	DDOST	9844	13821	9452	13753	11669	14578	9455	2286
1652	NM_001084392,NM_001355	DDT	1398	1536	1698	2621	849	3579	2492	1256
1653	NM_004939	DDX1	11403	7944	11664	11102	4923	18107	67925	4685
1654	NM_001193416,NM_001193417,NM_001356,NR_126093,NR_126094	DDX3X	39182	54670	32612	35788	23373	65371	22035	23828
1655	NM_001320595,NM_001320596,NM_001320597,NM_004396	DDX5	39007	40979	53487	64030	42405	44308	54384	109654
1656	NM_001257191,NM_004397	DDX6	20545	15584	11624	16045	14583	17276	11766	8068
1657	NM_001290321,NM_001290322,NM_001349239,NM_001349240,NM_005509	DMXL1	4848	10378	11274	9435	18696	8784	9132	10154
1659	NM_001302623,NM_001322216,NM_001322217,NM_001322218,NM_001322219,NM_001322220,NM_001322221,NM_004941,NR_136225,NR_136226,NR_136227,NR_136228	DHX8	6923	5400	5302	4827	7114	5629	5896	6796
1660	NM_001357,NR_033302	DHX9	27500	22199	23950	40004	30762	30551	19972	9248
1662	NM_004398	DDX10	4119	3480	3642	3464	4104	5223	3688	7426
1663	NM_001257144,NM_001257145,NM_004399,NM_030653,NM_152438	DDX11	10772	11703	4410	17873	17109	9672	11143	17304
1665	NM_001358	DHX15	15115	24087	17962	32015	27675	21421	27355	27184
1666	NM_001330575,NM_001359	DECR1	4271	2748	5887	2622	4813	1834	3340	1865
1675	NM_001317335,NM_001928	CFD	121	30	1757	76	829	168	52	74
1676	NM_004401,NM_213566	DFFA	1574	1443	888	1862	1483	2510	2232	970
1677	NM_001282669,NM_001320132,NM_001320136,NM_004402,NR_104222,NR_135150,NR_135151,NR_135152	DFFB	136	323	332	401	351	467	504	370
1678	NM_001145951,NM_004085	TIMM8A	412	246	323	611	214	382	243	183
1687	NM_001127453,NM_001127454,NM_004403	DFNA5	111	3811	1666	673	1097	1972	158	2499
1690	NM_001135058,NM_001347720,NM_004086	COCH	6	400	681	610	5355	9213	40	115
1716	NM_001318859,NM_001318860,NM_001318861,NM_001318862,NM_001318863,NM_080916,NM_080918,NR_134893,NR_134894,NR_134895,NR_134896,NR_134897,NR_134898	DGUOK	3981	3347	4483	2979	3553	3855	3121	1921
1717	NM_001163817,NM_001360	DHCR7	11961	1184	739	5601	7387	4059	1825	651
1718	NM_014762	DHCR24	40679	9911	1449	29083	24907	11833	1119	1841
1719	NM_000791,NM_001290354,NM_001290357,NR_110936	DHFR	857	896	659	2231	2025	844	719	497
1723	NM_001361	DHODH	999	741	1003	991	812	1519	1429	502
1725	NM_001206974,NM_001930,NM_013406,NR_038192	DHPS	1860	3444	3299	5605	4381	2124	4828	3887
1727	NM_000398,NM_001129819,NM_001171660,NM_001171661,NM_007326	CYB5R3	5022	13530	4368	7365	5691	4789	17280	6793
1728	NM_000903,NM_001025433,NM_001025434,NM_001286137	NQO1	12533	295	2324	2480	10705	1228	1058	606
1729	NM_001079812,NM_001314007,NM_005219	DIAPH1	28256	25160	28248	38158	43462	24125	17203	25639
1730	NM_006729,NM_007309	DIAPH2	1923	2096	5327	2646	7244	2157	3727	6535
1731	NM_052838	2020-09-01	47	55	73	146	276	307	66	76
1734	NM_000793,NM_001007023,NM_001242502,NM_001242503,NM_001324462,NM_013989	DIO2	40	46	43	441	153	346	110	493
1736	NM_001142463,NM_001288747,NM_001363,NR_110021,NR_110022,NR_110023	DKC1	11543	5964	6810	20997	4990	15997	8253	5900
1737	NM_001931	DLAT	6826	4657	5249	4230	6877	7513	4088	1046
1738	NM_000108,NM_001289750,NM_001289751,NM_001289752	DLD	16706	6508	8232	11508	9791	15653	8246	5040
1739	NM_001098424,NM_001204386,NM_001204387,NM_001204388,NM_001290983,NM_004087	DLG1	18204	12824	9117	11003	13868	14963	13027	15652
1740	NM_001142699,NM_001142700,NM_001142702,NM_001206769,NM_001300983,NM_001351274,NM_001351275,NM_001351276,NM_001364	DLG2	6	62	203	24	58	51	59	584
1741	NM_001166278,NM_020730,NM_021120	DLG3	7201	6207	3484	5704	1864	4139	1988	2473
1742	NM_001128827,NM_001321074,NM_001321075,NM_001321076,NM_001321077,NM_001365,NR_135527	DLG4	265	2272	727	1449	397	910	1604	858
1743	NM_001244883,NM_001933,NR_033814,NR_045209	DLST	5732	6099	6051	5819	6109	4181	5158	3869
1747	NM_005220	DLX3	331	8	131	129	8	116	69	33
1749	NM_005221	DLX5	905	138	123	8	11	123	119	62
1750	NM_005222	DLX6	256	36	125	288	35	153	297	98
1756	NM_000109,NM_004006,NM_004009,NM_004010,NM_004011,NM_004012,NM_004013,NM_004014,NM_004015,NM_004016,NM_004017,NM_004018,NM_004019,NM_004020,NM_004021,NM_004022,NM_004023	DMD	979	2366	1735	931	2292	1504	1038	9448
1757	NM_001134707,NM_007101	SARDH	10	62	24	83	297	232	60	135
1759	NM_001005336,NM_001288737,NM_001288738,NM_001288739,NM_004408	DNM1	5400	365	570	6081	506	698	557	811
1760	NM_001081560,NM_001081562,NM_001081563,NM_001288764,NM_001288765,NM_001288766,NM_004409	DMPK	1458	3003	1511	1828	1898	3474	3106	5270
1762	NM_004943	DMWD	798	2299	668	1264	1193	2188	1842	2155
1763	NM_001080449,NR_102264	DNA2	1282	1066	1721	2603	1939	1760	1054	1217
1767	NM_001369	DNAH5	20	1496	8888	831	13460	1310	2320	877
1768	NM_001370	DNAH6	10	128	1523	37	5412	543	10	1237
1773	NM_001351825,NM_005223	DNASE1	969	1925	1300	1380	1692	591	3197	2802
1774	NM_001009932,NM_001009933,NM_001009934,NM_001303620,NM_006730	DNASE1L1	296	1274	741	787	657	379	503	381
1775	NM_001301680,NM_001374	DNASE1L2	33	220	80	14	160	34	70	194
1776	NM_001256560,NM_004944	DNASE1L3	390	14	7	108	46	27	29	71
1777	NM_001375	DNASE2	1231	2176	1713	1943	2197	2947	1820	763
1778	NM_001376	DYNC1H1	204407	179430	188070	174614	154428	72451	164433	99890
1780	NM_001135556,NM_001135557,NM_001278421,NM_001278422,NM_004411	DYNC1I1	558	1309	3198	765	369	434	43	303
1781	NM_001271785,NM_001271786,NM_001271787,NM_001271788,NM_001271789,NM_001271790,NM_001320882,NM_001320883,NM_001320884,NM_001378	DYNC1I2	11927	12996	12174	8789	12329	18510	6008	6275
1783	NM_001286157,NM_001323955,NM_006141,NR_136658	DYNC1LI2	7252	8302	10191	5548	8147	13462	7796	10388
1785	NM_001005360,NM_001005361,NM_001005362,NM_001190716,NM_004945	DNM2	30741	27210	31633	88466	44991	20242	47101	37781
1786	NM_001130823,NM_001318730,NM_001318731,NM_001379	DNMT1	22205	17586	8259	68163	47960	15000	20285	41174
1787	NM_001321006,NM_001321007,NM_001351219,NM_001351220,NM_001351221,NM_001351222,NM_001351223,NM_004412	TRDMT1	111	462	292	126	203	113	329	309
1788	NM_001320892,NM_001320893,NM_022552,NM_153759,NM_175629,NM_175630,NR_135490	DNMT3A	2416	3526	2132	3531	1639	4746	3301	4079
1789	NM_001207055,NM_001207056,NM_006892,NM_175848,NM_175849,NM_175850	DNMT3B	2878	582	1091	5447	5116	8874	28602	3746
1793	NM_001290223,NM_001380	DOCK1	18921	32961	28978	26878	17006	14475	33286	45232
1794	NM_004946	DOCK2	2538	884	1468	1557	2952	3980	494	3424
1795	NM_004947	DOCK3	252	6952	571	268	482	2147	384	921
1796	NM_001197260,NM_001318866,NM_001318867,NM_001318868,NM_001318869,NM_001381	DOK1	97	263	585	526	238	423	513	252
1797	NM_005510	DXO	557	992	1540	1168	1164	1441	1234	993
1798	NM_001382	DPAGT1	4538	6036	3102	4466	5141	5406	4628	2403
1801	NM_001346574,NM_001346575,NM_001346576,NM_001383,NR_144474,NR_144475,NR_144476	DPH1	938	2896	3637	1660	3329	3450	2594	1220
1802	NM_001039589,NM_001319165,NM_001319166,NM_001319167,NM_001319168,NM_001319169,NM_001319170,NM_001319171,NM_001384	DPH2	659	628	994	2868	598	890	827	344
1803	NM_001935	DPP4	330	676	23	296	323	361	86	189
1806	NM_000110,NM_001160301	DPYD	1223	5084	5180	929	7337	1721	428	7108
1808	NM_001197293,NM_001244604,NM_001386	DPYSL2	2740	2087	2438	2671	2213	1792	907	1345
1809	NM_001197294,NM_001387	DPYSL3	744	4094	1407	659	1048	1076	361	1101
1810	NM_001938	DR1	2049	1573	1642	1871	1910	1369	1409	1117
1815	NM_000797	DRD4	156	93	39	44	109	197	152	317
1819	NM_001330144,NM_001388	DRG2	958	2020	1151	1876	2314	1835	2737	1538
1820	NM_005224	ARID3A	99	214	189	146	83	1015	69	315
1822	NM_001007026,NM_001940	ATN1	5437	11873	8537	14198	10458	9829	17451	25833
1824	NM_004949,NM_024422	DSC2	98179	11543	11922	4788	4535	5544	68	461
1825	NM_001941,NM_024423	DSC3	72260	41398	48276	11835	323	10828	8	346
1827	NM_001285389,NM_001285391,NM_001285392,NM_001285393,NM_001331016,NM_004414,NM_203417,NM_203418	RCAN1	865	662	322	1530	2005	1362	274	310
1829	NM_001943	DSG2	10491	34649	34744	26376	40519	12131	3842	4595
1831	NM_001015881,NM_001318468,NM_001318470,NM_004089,NM_198057	TSC22D3	416	1178	357	542	1022	2513	206	514
1832	NM_001008844,NM_001319034,NM_004415	DSP	363096	112738	47842	42553	26131	49770	550	5544
1834	NM_014208	DSPP	24	76	30	86	51	13	44	323
1836	NM_000112	SLC26A2	1183	6267	2798	2901	9248	3650	7087	1044
1837	NM_001128175,NM_001198938,NM_001198939,NM_001198940,NM_001198941,NM_001198942,NM_001198943,NM_001198944,NM_001198945,NM_001390,NM_001391,NM_001392,NM_032975,NM_032978,NM_032979,NM_032980,NM_032981	DTNA	145	307	4895	186	423	2348	22	6014
1838	NM_001256303,NM_001256304,NM_001256308,NM_001320932,NM_001320933,NM_001320934,NM_001320935,NM_001320936,NM_001320937,NM_001351381,NM_001351382,NM_001351383,NM_001351384,NM_001351385,NM_001351386,NM_001351387,NM_001351388,NM_001351389,NM_001351390,NM_001351391,NM_001351392,NM_001351393,NM_001351394,NM_001351395,NM_021907,NM_033147,NM_033148,NM_183360,NM_183361,NR_147180	DTNB	2446	4721	2083	4261	3207	2698	5460	6675
1839	NM_001945	HBEGF	4988	1274	1117	223	143	637	147	580
1841	NM_001165031,NM_001320902,NM_001320903,NM_001320904,NM_001320905,NM_012145,NR_033255,NR_135492	DTYMK	286	340	265	938	420	302	413	134
1842	NM_001197295,NM_001197296,NM_001393	ECM2	59	92	104	189	263	167	113	544
1843	NM_004417	DUSP1	9067	3368	4840	2863	6298	4174	2152	2654
1844	NM_004418	DUSP2	246	31	62	532	266	188	6422	77
1845	NM_004090	DUSP3	750	443	384	239	609	880	310	373
1846	NM_001394,NM_057158	DUSP4	99	656	613	6632	190	353	415	424
1847	NM_004419	DUSP5	3720	4607	1004	952	227	1327	376	438
1848	NM_001946,NM_022652	DUSP6	821	10665	1196	12709	568	1707	969	5431
1849	NM_001947	DUSP7	4459	3126	1245	1959	425	1335	566	1349
1850	NM_004420	DUSP8	566	130	316	56	170	590	56	36
1852	NM_001318503,NM_001395	DUSP9	44	485	83	80	7	894	90	5
1854	NM_001025248,NM_001025249,NM_001330286,NM_001948	DUT	1382	1464	2189	2956	1415	1833	1153	1221
1855	NM_001330311,NM_004421	DVL1	3353	4366	3260	3974	2325	4621	4739	3546
1856	NM_004422	DVL2	1146	2176	1288	1942	2871	1737	2770	778
1857	NM_004423	DVL3	8629	9130	6572	9309	7755	13830	9908	10256
1859	NM_001347721,NM_001347722,NM_001347723,NM_001396,NM_101395,NM_130436,NM_130438	DYRK1A	6187	6933	6227	9192	8255	6040	5701	7497
1861	NM_000113	TOR1A	2657	2039	2926	2317	4327	2741	2136	1491
1869	NM_005225	E2F1	587	320	57	1052	1611	550	338	332
1870	NM_004091	E2F2	444	127	33	328	320	160	125	51
1871	NM_001243076,NM_001949	E2F3	1192	1300	894	2027	1111	2355	841	1131
1874	NM_001950	E2F4	5535	4486	3777	3824	2298	6588	5953	8773
1875	NM_001083588,NM_001083589,NM_001951	E2F5	178	302	572	647	683	721	793	378
1876	NM_001278275,NM_001278276,NM_001278277,NM_001278278,NM_198256,NM_212540,NR_103490	E2F6	1070	704	669	1095	498	1408	6312	592
1877	NM_001288776,NM_001288778,NM_004424	E4F1	1059	1382	1292	1179	1453	821	1751	1230
1879	NM_001290360,NM_001324101,NM_001324103,NM_001324106,NM_001324107,NM_001324108,NM_001324109,NM_001324111,NM_024007,NM_182708	EBF1	255	332	750	541	393	314	398	1230
1880	NM_004951	GPR183	290	116	22	80	261	384	13	118
1889	NM_001113347,NM_001113348,NM_001113349,NM_001397	ECE1	22274	19947	7843	14627	16244	13633	10307	14696
1890	NM_001113755,NM_001113756,NM_001257988,NM_001257989,NM_001953	TYMP	37250	1516	1691	2994	3223	5102	530	429
1891	NM_001398	ECH1	2936	5937	3598	3519	3735	5650	3725	1042
1892	NM_004092	ECHS1	3419	3314	3563	8118	4858	3931	4549	1272
1893	NM_001202858,NM_004425,NM_022664	ECM1	47481	797	970	2109	536	950	942	1791
1894	NM_001258315,NM_001258316,NM_001349094,NM_001349095,NM_001349096,NM_001349097,NM_001349098,NM_001349099,NM_001349100,NM_001349101,NM_001349102,NM_001349103,NM_001349104,NM_018098	ECT2	3739	1965	2675	5418	4990	9578	1252	1020
1896	NM_001005609,NM_001005610,NM_001005612,NM_001005613,NM_001399	EDA	6	110	540	56	238	283	49	191
1901	NM_001320730,NM_001400	S1PR1	133	163	196	130	262	401	146	158
1902	NM_001351397,NM_001351398,NM_001351399,NM_001351400,NM_001351401,NM_001351402,NM_001351403,NM_001351404,NM_001351405,NM_001351406,NM_001351407,NM_001351408,NM_001351409,NM_001351410,NM_001351411,NM_001351412,NM_001351413,NM_001351414,NM_001351415,NM_001351416,NM_001351417,NM_001351418,NM_001351419,NM_001351420,NM_001401,NM_057159	LPAR1	280	659	1334	949	89	375	385	396
1903	NM_005226	S1PR3	222	180	116	648	94	492	211	232
1906	NM_001168319,NM_001955	EDN1	471	156	67	228	466	193	339	408
1907	NM_001302269,NM_001956,NR_126098	EDN2	16	46	4	158	62	2	38	2
1909	NM_001166055,NM_001256283,NM_001957,NR_045958	EDNRA	245	983	531	521	246	225	284	839
1910	NM_000115,NM_001122659,NM_001201397,NM_003991	EDNRB	90	124	487	265	718	569	234	473
1911	NM_004426	PHC1	462	6190	4622	4541	6630	4378	7474	21842
1912	NM_001330488,NM_004427,NM_198040	PHC2	1042	2139	1596	1590	1777	1679	1600	1681
1915	NM_001402	EEF1A1	177919	271868	461202	317211	174435	220084	241140	64635
1917	NM_001958	EEF1A2	44	216	2513	1410	87	1783	3121	91
1933	NM_001037663,NM_001959,NM_021121	EEF1B2	15650	21281	40820	33278	5493	14581	16828	4250
1936	NM_001130053,NM_001130055,NM_001130056,NM_001130057,NM_001195203,NM_001289950,NM_001317743,NM_001330646,NM_001960,NM_032378	EEF1D	18992	11382	11000	19217	9338	9477	16032	7485
1937	NM_001404	EEF1G	120291	107909	197059	142190	59125	82131	124107	18517
1938	NM_001961	EEF2	45489	67275	92376	49859	37765	53593	100337	28763
1939	NM_001201478,NM_006893	EIF2D	1821	3433	7282	5171	3111	2361	5196	2543
1942	NM_004428,NM_182685	EFNA1	4037	4724	3443	1810	1398	4470	2394	1101
1944	NM_004952	EFNA3	657	207	113	113	46	277	55	17
1945	NM_005227,NM_182689,NM_182690	EFNA4	281	279	310	219	200	244	149	49
1946	NM_001962	EFNA5	640	1622	280	637	993	238	1186	447
1947	NM_004429	EFNB1	3270	4174	4200	2544	2168	2031	1092	2756
1948	NM_004093	EFNB2	1007	721	721	610	2033	1113	341	711
1949	NM_001406	EFNB3	4	64	620	256	6	115	304	29
1950	NM_001178130,NM_001178131,NM_001963	EGF	3574	180	4	904	114	701	27	134
1951	NM_001407	CELSR3	320	5449	576	1412	10760	802	8693	2361
1952	NM_001408	CELSR2	22132	6079	7080	10064	1908	3242	4768	5794
1953	NM_001409	MEGF6	940	747	6220	1407	685	1137	482	795
1954	NM_001271938,NM_001410	MEGF8	1699	7295	2085	3761	3462	2823	4407	3791
1955	NM_001080497	MEGF9	5068	1039	1625	1456	2604	762	1356	654
1956	NM_001346897,NM_001346898,NM_001346899,NM_001346900,NM_001346941,NM_005228,NM_201282,NM_201283,NM_201284	EGFR	38649	33794	8485	27674	17038	21108	22309	12452
1958	NM_001964	EGR1	25597	35440	1881	2908	10497	2227	9471	8070
1959	NM_000399,NM_001136177,NM_001136178,NM_001136179,NM_001321037	EGR2	70	515	112	135	763	105	153	871
1960	NM_001199880,NM_001199881,NM_004430	EGR3	129	252	20	45	94	24	41	172
1962	NM_001166415,NM_001966	EHHADH	329	444	946	479	1352	945	538	324
1964	NM_001412	EIF1AX	3383	3936	3176	3566	2623	7091	1786	865
1965	NM_004094	EIF2S1	5672	2925	3102	4858	4188	3991	2909	1200
1967	NM_001414	EIF2B1	3993	6029	4074	6125	7444	3350	6065	4937
1968	NM_001415	EIF2S3	17764	30664	26138	28430	17621	39530	14153	7395
1969	NM_001329090,NM_004431	EPHA2	45070	31304	10600	12671	1808	4965	3522	12979
1973	NM_001204510,NM_001416	EIF4A1	16636	23290	26031	19377	12705	22596	18986	3878
1974	NM_001967	EIF4A2	13694	16190	21294	13181	10962	30851	16158	6689
1975	NM_001300821,NM_001330654,NM_001417	EIF4B	24313	34938	42709	44366	19856	28854	34567	14493
1977	NM_001130678,NM_001130679,NM_001331017,NM_001968	EIF4E	5193	3614	3430	7664	4543	3569	3404	1336
1978	NM_004095	EIF4EBP1	1021	459	459	1287	673	2056	1000	213
1979	NM_004096	EIF4EBP2	2467	2530	1919	2958	2328	2439	2279	2262
1981	NM_001194946,NM_001194947,NM_001291157,NM_004953,NM_182917,NM_198241,NM_198242,NM_198244	EIF4G1	83900	71519	40534	78957	58188	117573	69514	42601
1982	NM_001042559,NM_001172705,NM_001418	EIF4G2	105864	68729	85971	103694	85048	83490	67877	51333
1983	NM_001969,NM_183004	EIF5	19153	9921	13008	12188	13947	5087	9308	8747
1984	NM_001143760,NM_001143761,NM_001143762,NM_001970	EIF5A	24679	26408	22669	26483	17628	33955	22936	3468
1992	NM_030666,NR_073111,NR_073112	SERPINB1	3938	3362	1305	726	3046	1885	548	707
1994	NM_001419	ELAVL1	2105	3530	2215	3102	3524	3394	3149	2200
1997	NM_001145353,NM_172373	ELF1	4558	7155	10457	3633	6029	6517	5311	9043
1998	NM_001276457,NM_001276458,NM_001276459,NM_001331036,NM_006874,NM_201999	ELF2	3898	5136	4436	5541	6974	3102	2568	5626
1999	NM_001114309,NM_004433	ELF3	14030	17601	13547	17087	25865	7142	14126	7684
2000	NM_001127197,NM_001421	ELF4	2693	5831	6027	6829	4231	3240	6842	5005
2001	NM_001243080,NM_001243081,NM_001422,NM_198381	ELF5	1685	281	9	197	2174	595	691	1138
2002	NM_001114123,NM_001257168,NM_005229	ELK1	694	1076	678	1634	1224	1442	726	483
2004	NM_001303511,NM_005230	ELK3	3557	2948	2038	2501	795	1988	541	1866
2005	NM_001973,NM_021795	ELK4	11113	11366	5505	13235	7026	6700	9475	11170
2006	NM_000501,NM_001081752,NM_001081753,NM_001081754,NM_001081755,NM_001278912,NM_001278913,NM_001278914,NM_001278915,NM_001278916,NM_001278917,NM_001278918,NM_001278939	ELN	1137	944	430	2053	2142	949	649	3475
2009	NM_001008707,NM_004434	EML1	115	240	1229	947	476	2019	444	745
2010	NM_000117	EMD	3373	2821	2896	6068	3614	3875	2530	1037
2011	NM_001039469,NM_001163296,NM_001163297,NM_004954,NM_017490	MARK2	11332	5860	3762	6071	6024	4867	4132	4175
2012	NM_001423	EMP1	35229	5048	1966	7667	758	536	773	1622
2013	NM_001424	EMP2	8809	4923	1036	3547	7179	1310	4532	2863
2014	NM_001313905,NM_001425	EMP3	476	1068	190	732	559	636	267	365
2017	NM_001184740,NM_005231,NM_138565	CTTN	41207	36207	30660	26542	20093	14208	24810	35943
2018	NM_001165924,NM_004098	EMX2	6	170	258	38	2452	35	2237	381
2021	NM_004435	ENDOG	379	197	619	462	439	466	442	66
2022	NM_000118,NM_001114753,NM_001278138	ENG	2787	4312	5614	6784	3603	7871	3871	4808
2023	NM_001201483,NM_001428	ENO1	90823	96715	29232	88361	33631	62523	56549	12067
2026	NM_001975	ENO2	65	7008	4305	8873	3595	4505	5779	895
2027	NM_001193503,NM_001976,NM_053013	ENO3	125	127	152	207	542	178	653	311
2028	NM_001977	ENPEP	436	400	1657	1766	564	1384	2176	213
2029	NM_004436,NM_207042,NM_207043,NM_207044,NM_207045,NM_207046,NM_207047,NM_207168	ENSA	3068	1414	1698	2064	2688	1834	1765	812
2030	NM_001078175,NM_001078177,NM_001304462,NM_001304463,NM_001304465,NM_001304466	SLC29A1	4892	1768	994	7283	15006	11011	12905	7077
2033	NM_001429	EP300	54422	63619	43793	82869	22810	41484	60828	73234
2034	NM_001430	EPAS1	57172	25051	56509	20435	13038	15455	8134	25049
2035	NM_001166005,NM_001166006,NM_001166007,NM_004437,NM_203342,NM_203343	EPB41	9991	6524	6949	10914	21594	17689	22991	13853
2036	NM_001258329,NM_001258330,NM_001258331,NM_012156,NM_177996	EPB41L1	38749	23096	17024	23896	67141	7463	44030	19994
2037	NM_001135554,NM_001135555,NM_001199388,NM_001252660,NM_001350299,NM_001350301,NM_001350302,NM_001350303,NM_001350304,NM_001350305,NM_001350306,NM_001350307,NM_001350308,NM_001350309,NM_001350310,NM_001350311,NM_001350312,NM_001350313,NM_001350314,NM_001350315,NM_001350320,NM_001431,NR_146620	EPB41L2	1799	1912	3481	5793	6147	6059	1326	12695
2039	NM_001114135,NM_001114136,NM_001114137,NM_001114138,NM_001114139,NM_001302816,NM_001302817,NM_001323378,NM_001323379,NM_001323380,NM_001323381,NM_001323382,NM_001323383,NM_001323384,NM_001323385,NM_001323387,NM_001323388,NM_001323389,NM_001323390,NM_001323391,NM_001323392,NM_001323393,NM_001323394,NM_001323395,NM_001323396,NM_001323397,NM_001323398,NM_001323399,NM_001323400,NM_001323401,NM_001978	DMTN	951	1215	2608	203	2227	1539	1408	324
2040	NM_001270526,NM_001270527,NM_004099,NM_198194,NR_073037	STOM	7060	3210	1540	1725	1144	4119	926	2307
2041	NM_005232	EPHA1	5538	3145	5261	6000	839	3846	1095	2199
2043	NM_001304536,NM_001304537,NM_004438	EPHA4	7381	12525	1598	3296	401	8206	664	3642
2048	NM_001309192,NM_001309193,NM_004442,NM_017449	EPHB2	1019	1511	99	2601	487	2687	587	1950
2049	NM_004443	EPHB3	5010	1631	307	537	166	331	781	287
2050	NM_004444	EPHB4	6508	7989	4115	9274	1990	4671	6062	4296
2051	NM_001280794,NM_001280795,NM_004445,NR_104001	EPHB6	4040	30287	29792	37551	1608	3435	7533	16554
2052	NM_000120,NM_001136018,NM_001291163	EPHX1	38748	2698	1614	7758	13311	2246	9366	2565
2053	NM_001256482,NM_001256483,NM_001256484,NM_001979	EPHX2	3869	339	2629	2503	680	1797	1421	574
2054	NM_001351049,NM_001351050,NM_001351051,NM_001351052,NM_001980,NM_194356	STX2	171	384	314	228	1032	604	70	1066
2055	NM_018941	CLN8	2730	1727	818	2414	1404	773	1752	1049
2057	NM_000121,NR_033663	EPOR	52	455	494	324	2969	794	940	986
2058	NM_004446	EPRS	17800	10759	12117	21983	17377	25243	10864	4359
2059	NM_004447	EPS8	10355	22523	17204	21304	14504	7882	24172	17877
2060	NM_001159969,NM_001981	EPS15	9475	8275	8717	9754	10499	8000	8040	9104
2063	NM_005234	NR2F6	1053	2993	1324	2054	2614	2169	2550	1788
2064	NM_001005862,NM_001289936,NM_001289937,NM_001289938,NM_004448,NR_110535	ERBB2	15098	32532	27396	16630	70399	10904	35273	16480
2065	NM_001005915,NM_001982	ERBB3	36231	31434	52696	42715	84081	20895	41457	23820
2066	NM_001042599,NM_005235	ERBB4	5	198	215	21	505	1149	897	908
2067	NM_001166049,NM_001983,NM_202001	ERCC1	3689	7191	4142	5322	3376	5621	5452	4786
2068	NM_000400,NM_001130867	ERCC2	2901	7420	2462	8714	4030	7164	7351	4879
2070	NM_001301012,NM_001301013,NM_004100,NM_172103,NM_172105	EYA4	24	8	3079	257	249	814	4	492
2071	NM_000122,NM_001303416,NM_001303418	ERCC3	5255	7199	9301	7058	9393	8434	7441	7804
2072	NM_005236	ERCC4	1300	933	1034	1097	1803	1232	1090	1417
2073	NM_000123	ERCC5	4471	9374	14379	5560	29471	10629	15025	19598
2074	NM_000124,NM_001277058,NM_001277059,NM_001346440	ERCC6	6967	9941	6061	8615	5288	4997	7756	12026
2077	NM_001301035,NM_001308402,NM_001312656,NM_006494	ERF	1912	5637	1399	2509	1265	3602	1616	1783
2078	NM_001136154,NM_001136155,NM_001243428,NM_001243429,NM_001243432,NM_001291391,NM_001331025,NM_004449,NM_182918,NR_111949	ERG	212	410	639	272	302	245	351	1179
2079	NM_004450	ERH	3315	2534	2247	3532	3324	2172	2380	1162
2081	NM_001433	ERN1	1766	1711	928	3430	1854	3284	3207	3123
2086	NM_001007253,NR_145414,NR_145415	ERV3-1	10593	31747	3175	943	6748	1116	13056	9633
2091	NM_001436	FBL	6062	12258	7429	16264	5086	18379	7910	1710
2098	NM_001984	ESD	992	2982	4310	1173	2397	3896	489	644
2099	NM_000125,NM_001122740,NM_001122741,NM_001122742,NM_001291230,NM_001291241,NM_001328100	ESR1	538	63	743	424	859	200	70	1238
2100	NM_001040275,NM_001214902,NM_001271876,NM_001271877,NM_001291712,NM_001291723,NM_001437,NR_073496,NR_073497	ESR2	9	31	32	16	822	246	30	646
2101	NM_001282450,NM_001282451,NM_004451	ESRRA	852	342	534	333	313	454	346	173
2104	NM_001134285,NM_001243505,NM_001243506,NM_001243507,NM_001243509,NM_001243510,NM_001243511,NM_001243512,NM_001243513,NM_001243514,NM_001243515,NM_001243518,NM_001243519,NM_001350122,NM_001350123,NM_001350124,NM_001350125,NM_001438,NM_206594,NM_206595	ESRRG	2	55	23	119	318	229	5	786
2107	NM_001256302,NM_001282185,NM_001291974,NM_001291975,NM_004730	ETF1	4046	3514	3300	4504	3341	3390	2324	1800
2108	NM_000126,NM_001127716	ETFA	8900	9377	15449	21101	19176	9408	12692	12351
2109	NM_001014763,NM_001985	ETFB	17192	10867	6598	6935	8315	8873	7138	2339
2110	NM_001281737,NM_001281738,NM_004453	ETFDH	1291	1072	2094	1724	3774	1758	1449	2048
2113	NM_001143820,NM_001162422,NM_001330451,NM_005238	ETS1	625	2602	3160	2180	1948	4428	1764	2097
2114	NM_001256295,NM_005239	ETS2	13239	14385	8803	9037	2544	12898	15380	6591
2115	NM_001163147,NM_001163148,NM_001163149,NM_001163150,NM_001163151,NM_001163152,NM_004956,NR_120445	ETV1	157	1918	366	1108	273	506	263	2974
2117	NM_001145312,NM_005240	ETV3	5589	1899	2082	2377	2339	4206	1878	1303
2118	NM_001079675,NM_001261437,NM_001261438,NM_001261439,NM_001986	ETV4	2294	2452	788	1283	50	712	175	673
2119	NM_004454	ETV5	1057	1174	822	2369	300	3691	256	1927
2120	NM_001987	ETV6	4352	4385	3445	4328	3810	1900	3883	5424
2121	NM_001306090,NM_001306092,NM_153717	EVC	1943	3234	4688	5837	3389	1172	3153	3971
2122	NM_001105077,NM_001105078,NM_001163999,NM_001164000,NM_001205194,NM_004991,NM_005241	MECOM	2074	22601	24147	9692	7672	6414	10174	23933
2123	NM_001003927,NM_014210	EVI2A	93	24	29	35	90	150	38	32
2124	NM_006495	EVI2B	591	470	176	216	833	1353	144	807
2125	NM_001320747,NM_001988	EVPL	20544	10622	4736	30247	1878	5317	10108	12745
2130	NM_001163285,NM_001163286,NM_001163287,NM_005243,NM_013986	EWSR1	26099	24203	17843	34521	17230	21610	25610	34384
2131	NM_000127	EXT1	17985	18387	4944	5969	2843	4965	4466	5913
2132	NM_000401,NM_001178083,NM_207122	EXT2	8206	5149	8340	4113	7181	11555	5161	5623
2135	NM_001033025,NM_001261440,NM_001261441,NM_001261442,NM_001439,NR_048570	EXTL2	145	236	433	417	527	251	473	262
2137	NM_001440,NR_073468,NR_073469	EXTL3	2450	7797	3809	5733	3374	4753	3685	2290
2139	NM_005244,NM_172110	EYA2	1684	4972	1012	4073	649	3405	1802	1733
2140	NM_001282560,NM_001282561,NM_001282562,NM_001990,NR_104214	EYA3	4551	5260	3827	5854	7709	4451	5602	4085
2145	NM_001321079,NM_001321081,NM_001321082,NM_001991	EZH1	2478	4303	2816	1688	3500	1726	4715	6963
2146	NM_001203247,NM_001203248,NM_001203249,NM_004456,NM_152998	EZH2	6535	1803	1339	5217	8418	3801	1801	2116
2149	NM_001311313,NM_001992	F2R	338	4367	872	2336	718	2361	980	755
2150	NM_005242	F2RL1	1142	778	2023	581	2330	488	220	161
2152	NM_001178096,NM_001993	F3	1207	3850	452	2111	556	3520	537	880
2153	NM_000130	F5	350	27384	60	3768	1600	3934	192	1311
2157	NM_000132,NM_019863	F8	145	281	409	573	1471	383	389	574
2161	NM_000505	F12	195	126	766	256	24	302	16	30
2162	NM_000129	F13A1	892	816	653	2746	2787	7042	969	3182
2166	NM_001441	FAAH	1437	5518	10305	13937	6416	2875	7953	2559
2170	NM_001320996,NM_004102	FABP3	54	39	68	1946	104	91	5	195
2171	NM_001444	FABP5	35231	34928	5708	9184	3847	3569	7838	1423
2172	NM_001040442,NM_001130958,NM_001445	FABP6	3	352	473	336	731	319	839	251
2175	NM_000135,NM_001018112,NM_001286167,NM_001351830	FANCA	6472	5523	1748	12740	10547	9200	7074	3832
2176	NM_000136,NM_001243743,NM_001243744	FANCC	854	838	926	1162	2626	1921	881	721
2177	NM_001018115,NM_001319984,NM_033084	FANCD2	4509	4841	5637	15119	12027	18426	7684	4360
2178	NM_021922	FANCE	3218	1839	870	1958	2177	1162	1147	1248
2180	NM_001286708,NM_001286710,NM_001286711,NM_001286712,NM_001995	ACSL1	14880	3183	720	11096	8124	2791	1770	2418
2181	NM_004457,NM_203372	ACSL3	3955	6245	3965	6987	5541	3222	3401	2517
2182	NM_001318509,NM_001318510,NM_004458,NM_022977	ACSL4	2057	2462	2010	1107	4561	2162	1367	1664
2184	NM_000137	FAH	1258	10154	3360	3075	1961	4261	1176	4057
2185	NM_004103,NM_173174,NM_173175,NM_173176	PTK2B	6741	4045	8604	4784	3264	4950	5906	6343
2186	NM_004459,NM_182641	BPTF	18295	36338	29077	62929	32393	39594	36635	70811
2187	NM_001018113,NM_001324162,NM_152633,NR_136707	FANCB	426	186	145	558	505	663	213	221
2188	NM_022725	FANCF	883	627	1382	670	1140	800	739	352
2189	NM_004629	FANCG	1834	1629	2431	5733	4546	3671	3058	1276
2191	NM_001291807,NM_004460	FAP	254	294	345	748	119	268	66	124
2192	NM_001996,NM_006485,NM_006486,NM_006487	FBLN1	16145	11801	3107	156477	193549	13072	215324	33562
2193	NM_004461	FARSA	2850	3260	2407	5609	3413	4213	4971	1995
2194	NM_004104	FASN	57176	43775	18322	220001	59560	53188	91835	33743
2195	NM_005245	FAT1	41265	194757	158170	144367	87401	22028	50671	48107
2196	NM_001447	FAT2	41277	30462	16964	16880	429	20008	3650	31106
2197	NM_001997	FAU	6635	5871	14349	7652	4975	5805	4863	2728
2199	NM_001004019,NM_001165035,NM_001998	FBLN2	598	461	72	620	392	378	155	216
2200	NM_000138	FBN1	3103	7395	5678	15757	7523	10061	6840	7522
2201	NM_001999	FBN2	50	449	442	2114	338	315	492	850
2202	NM_001039348,NM_001039349	EFEMP1	1065	1715	101	311	2666	1178	62	5420
2203	NM_000507,NM_001127628	FBP1	49	783	13740	6093	27518	11936	26452	1643
2206	NM_000139,NM_001256916	MS4A2	29	30	77	68	102	7	43	76
2207	NM_004106	FCER1G	1071	247	198	200	521	732	126	134
2209	NM_000566	FCGR1A	649	108	417	128	449	492	38	126
2210	NM_001004340,NM_001017986,NM_001244910,NR_045213	FCGR1B	178	44	171	52	136	110	3	97
2212	NM_001136219,NM_021642	FCGR2A	2713	1167	1170	798	2270	4017	302	2206
2213	NM_001002273,NM_001002274,NM_001002275,NM_001190828,NM_004001	FCGR2B	467	417	397	305	778	573	74	604
2214	NM_000569,NM_001127592,NM_001127593,NM_001127595,NM_001127596,NM_001329120,NM_001329122	FCGR3A	954	308	680	585	892	2456	297	435
2217	NM_001136019,NM_004107	FCGRT	564	383	3224	2022	2017	2007	1162	1329
2218	NM_001079802,NM_001198963,NM_001351496,NM_001351497,NM_001351498,NM_001351499,NM_001351500,NM_001351501,NM_001351502,NM_006731,NR_147213,NR_147214	FKTN	1503	1335	2925	1358	3991	1490	1175	1073
2219	NM_002003	FCN1	19	13	24	77	36	32	40	50
2222	NM_001287742,NM_001287743,NM_001287744,NM_001287745,NM_001287747,NM_001287748,NM_001287749,NM_001287750,NM_001287751,NM_001287756,NM_004462	FDFT1	10433	4947	2638	14356	24663	7087	5729	1699
2224	NM_001135821,NM_001135822,NM_001242824,NM_001242825,NM_002004	FDPS	8195	3237	6560	10047	6771	6107	3570	2434
2230	NM_004109	FDX1	757	537	924	227	680	693	277	123
2232	NM_001258012,NM_001258013,NM_001258014,NM_001258015,NM_001258016,NM_004110,NM_024417,NR_047576	FDXR	1069	825	598	1173	736	1083	1309	908
2235	NM_000140,NM_001012515	FECH	2771	2185	2008	3878	4367	1938	2239	1435
2237	NM_004111	FEN1	1212	591	226	1782	1830	930	437	266
2239	NM_001448	GPC4	111	1226	355	3064	1315	1683	595	520
2241	NM_001308028,NM_001308031,NM_001308038,NM_005246,NR_146155	FER	501	2999	3732	2012	4759	1764	2268	8066
2242	NM_001143783,NM_001143784,NM_001143785,NM_002005	FES	519	885	1850	1987	3144	823	1568	2208
2245	NM_004463	FGD1	528	377	782	1471	349	2907	139	820
2247	NM_002006	FGF2	23	32	16	118	61	112	13	168
2256	NM_001303460,NM_004112,NR_130156	FGF11	584	1078	447	88	51	1400	76	286
2257	NM_004113,NM_021032	FGF12	96	322	309	123	90	748	45	54
2258	NM_001139498,NM_001139500,NM_001139501,NM_001139502,NM_004114,NM_033642	FGF13	612	117	79	42	42	97	22	128
2260	NM_001174063,NM_001174064,NM_001174065,NM_001174066,NM_001174067,NM_015850,NM_023105,NM_023106,NM_023110	FGFR1	531	3050	1012	3748	3579	2792	925	2710
2261	NM_000142,NM_001163213,NM_022965	FGFR3	6569	47664	33271	19612	791	14882	8549	49076
2263	NM_000141,NM_001144913,NM_001144914,NM_001144915,NM_001144916,NM_001144917,NM_001144918,NM_001144919,NM_001320654,NM_001320658,NM_022970,NM_023029,NR_073009	FGFR2	10207	5071	2027	42834	2111	5595	1295	1928
2264	NM_001291980,NM_002011,NM_022963,NM_213647	FGFR4	64	15	21	269	48	128	41	57
2268	NM_001042729,NM_001042747,NM_005248	FGR	172	866	382	173	202	657	195	589
2271	NM_000143	FH	5168	3628	4722	6927	6253	5402	3902	1434
2273	NM_001159699,NM_001159700,NM_001159701,NM_001159702,NM_001159703,NM_001159704,NM_001167819,NM_001330659,NM_001449,NR_027621	FHL1	226	1578	472	314	1752	1611	447	1250
2274	NM_001039492,NM_001318894,NM_001318895,NM_001318896,NM_001318897,NM_001318898,NM_001318899,NM_001450,NM_201555,NM_201557	FHL2	1171	7663	1203	3274	550	1278	2647	1204
2275	NM_001243878,NM_004468	FHL3	162	538	421	357	105	699	247	200
2280	NM_000801,NM_001199786,NM_054014	FKBP1A	6607	5439	6229	6460	7046	6234	6124	2116
2286	NM_001135208,NM_004470,NM_057092	FKBP2	1014	1065	1012	984	644	651	760	444
2287	NM_002013	FKBP3	2766	2626	4173	2564	3654	4148	2523	1263
2288	NM_002014	FKBP4	7180	4957	5531	12943	10691	11344	7061	2004
2289	NM_001145775,NM_001145776,NM_001145777,NM_004117	FKBP5	1275	454	89	1396	7068	8602	347	1164
2294	NM_001451	FOXF1	102	111	575	1088	326	489	424	733
2295	NM_001452	FOXF2	283	116	395	632	36	978	1167	253
2296	NM_001453	FOXC1	3563	5949	1446	2357	3193	2405	1848	5953
2298	NM_207305	FOXD4	502	423	475	801	624	160	1107	655
2300	NM_005250	FOXL1	60	2280	149	736	143	98	321	1168
2303	NM_005251	FOXC2	8	2160	164	260	105	22	77	355
2305	NM_001243088,NM_001243089,NM_021953,NM_202002,NM_202003	FOXM1	3077	827	280	4230	3548	2140	1076	595
2306	NM_004474	FOXD2	28	699	37	38	194	14	27	38
2307	NM_004118	FOXS1	12	28	76	43	40	56	42	117
2308	NM_002015	FOXO1	1076	2496	1143	1018	1123	2593	886	2306
2309	NM_001455,NM_201559	FOXO3	4593	2529	2778	2669	4752	2621	2091	3977
2310	NR_026718	FOXO3B	1593	75	1048	388	97	425	523	1436
2312	NM_002016	FLG	1312	1923	84734	57	27	56	59	47
2313	NM_001167681,NM_001271010,NM_001271012,NM_002017	FLI1	845	563	947	555	727	1158	339	1932
2314	NM_001256264,NM_001256265,NM_002018	FLII	6321	17887	11276	12748	13648	23135	15516	8378
2316	NM_001110556,NM_001456	FLNA	43022	160734	54336	115953	31431	35165	36749	53653
2317	NM_001164317,NM_001164318,NM_001164319,NM_001457	FLNB	34864	151482	78606	88107	169747	39504	60227	48784
2318	NM_001127487,NM_001458	FLNC	241	1055	1023	755	1339	1931	68	996
2319	NM_001330170,NM_004475	FLOT2	3886	6980	5674	7543	6405	6035	10236	6859
2321	NM_001159920,NM_001160030,NM_001160031,NM_002019	FLT1	2667	10373	19790	8204	5412	7544	5926	13332
2322	NM_004119,NR_130706	FLT3	29	37	5	6	110	75	2	34
2323	NM_001204502,NM_001204503,NM_001278637,NM_001278638,NM_001459	FLT3LG	130	314	331	292	442	149	205	254
2324	NM_002020,NM_182925	FLT4	290	756	1689	787	817	594	943	3480
2329	NM_002022	FMO4	278	400	491	24	1252	274	126	508
2330	NM_001144829,NM_001144830,NM_001461	FMO5	15	135	610	270	2530	365	684	432
2331	NM_002023,NR_103757	FMOD	182	44	104	361	366	522	123	810
2332	NM_001185075,NM_001185076,NM_001185081,NM_001185082,NM_002024,NR_033699,NR_033700	FMR1	13392	9092	6918	12567	15218	7739	341	8734
2334	NM_001169122,NM_001169123,NM_001169124,NM_001169125,NM_001170628,NM_002025	AFF2	100	88	1385	12	64	325	14	147
2335	NM_001306129,NM_001306130,NM_001306131,NM_001306132,NM_002026,NM_054034,NM_212474,NM_212476,NM_212478,NM_212482	FN1	23655	621759	28876	85807	28292	65711	54287	37410
2339	NM_002027,NR_033698	FNTA	3500	2077	2433	2504	1875	4182	1589	832
2342	NM_002028	FNTB	1309	1466	626	1176	1168	799	1031	509
2346	NM_001014986,NM_001193471,NM_001193472,NM_001193473,NM_001351236,NM_004476	FOLH1	253	706	852	478	289	472	112	509
2350	NM_000803,NM_001113534,NM_001113535,NM_001113536	FOLR2	163	54	120	95	250	512	66	180
2353	NM_005252	FOS	21185	7752	13158	9104	14796	2520	25929	7101
2354	NM_001114171,NM_006732	FOSB	3906	850	437	561	1578	234	948	531
2355	NM_005253	FOSL2	8827	6630	6743	9844	4751	9941	15162	8381
2356	NM_001018078,NM_001288803,NM_004957,NR_110170	FPGS	1571	1127	3393	1235	2394	1307	1260	820
2357	NM_001193306,NM_002029	FPR1	142	66	26	50	88	193	14	50
2359	NM_002030	FPR3	475	92	129	70	242	376	50	133
2395	NM_000144,NM_001161706,NM_181425	FXN	746	379	841	604	610	1727	343	303
2444	NM_002031	FRK	3955	2414	939	853	2440	1078	911	1093
2475	NM_004958	MTOR	14978	15502	9456	17198	22607	16693	17577	14556
2483	NM_004477	FRG1	2159	3737	4959	3574	4570	4137	1330	1251
2487	NM_001463	FRZB	213	173	140	333	312	349	621	341
2491	NM_001318521,NM_001318523,NM_006733	CENPI	870	478	250	2173	2118	733	405	289
2494	NM_001276464,NM_003822,NM_205860	NR5A2	133	224	628	217	182	132	126	1141
2495	NM_002032	FTH1	302391	157272	114206	204547	213513	152111	128144	52719
2498	NR_002201	FTH1P3	436	464	273	525	227	390	790	1200
2512	NM_000146	FTL	63190	47531	39866	58625	30232	57442	25715	7928
2517	NM_000147	FUCA1	1704	11194	3022	3373	16059	5429	4238	1702
2519	NM_032020	FUCA2	1557	3106	2035	2462	3692	3947	1505	435
2521	NM_001170634,NM_001170937,NM_004960,NR_028388	FUS	52207	42032	25487	48575	62854	36565	42010	56026
2523	NM_000148,NM_001329877	FUT1	81	223	270	531	227	291	493	9
2524	NM_000511,NM_001097638	FUT2	4696	29	267	428	1046	532	7	55
2525	NM_000149,NM_001097639,NM_001097640,NM_001097641	FUT3	12595	6214	2734	2797	3333	3215	59	2226
2526	NM_002033	FUT4	44	79	66	34	219	140	49	77
2528	NM_000150,NM_001040701	FUT6	11259	934	20	449	188	733	24	682
2530	NM_004480,NM_178155,NM_178156,NR_038167,NR_038170	FUT8	554	7674	1638	12088	2971	2495	2185	2246
2531	NM_002035	KDSR	1539	1343	1331	1942	1638	1172	1023	522
2532	NM_001122951,NM_002036	ACKR1	29	22	21	11	96	43	27	122
2533	NM_001243093,NM_001349333,NM_001465,NM_199335	FYB	2573	1440	809	883	2536	3192	372	3037
2534	NM_002037,NM_153047,NM_153048	FYN	473	1242	1165	1000	870	2919	434	2010
2535	NM_001466	FZD2	38	88	300	253	160	190	212	230
2537	NM_002038,NM_022872,NM_022873	IFI6	10671	119	276	1078	13935	1252	225	62
2539	NM_000402,NM_001042351	G6PD	23340	2744	1789	8450	3341	4093	5586	2385
2542	NM_001164277,NM_001164278,NM_001164279,NM_001164280,NM_001467	SLC37A4	676	1937	1292	1538	2818	793	1556	604
2547	NM_001288976,NM_001288977,NM_001288978,NM_001469	XRCC6	18481	16021	12063	30896	11563	16562	11943	6021
2548	NM_000152,NM_001079803,NM_001079804,NR_134848	GAA	7784	10913	11222	11586	11696	16343	7198	7385
2549	NM_002039,NM_207123	GAB1	5085	5865	2684	4221	4851	2126	3267	6684
2550	NM_001319053,NM_001470,NM_021903,NM_021904	GABBR1	1248	8450	9040	4536	1633	7478	2173	15791
2551	NM_001197297,NM_002040	GABPA	1944	2395	2760	3445	3089	3200	2089	2881
2553	NM_001320910,NM_001320915,NM_002041,NM_005254,NM_016654,NM_016655,NM_181427	GABPB1	793	1137	882	1405	1010	949	883	577
2563	NM_000815	GABRD	10	124	225	105	98	110	168	165
2564	NM_004961	GABRE	16745	7520	839	570	155	149	2748	16476
2570	NM_002043	GABRR2	69	92	135	102	174	147	115	272
2571	NM_000817,NM_013445	GAD1	30	1381	111	650	1375	58	6882	1438
2580	NM_001318134,NM_005255	GAK	4200	6751	3924	7238	8690	9412	8509	9911
2581	NM_000153,NM_001201401,NM_001201402	GALC	493	4465	3801	1352	7017	3017	2610	2003
2582	NM_000403,NM_001008216,NM_001127621	GALE	2355	5004	2353	3310	2990	1889	3886	1731
2584	NM_000154	GALK1	863	292	421	827	665	1213	201	179
2585	NM_001001556,NM_001289030,NM_001289031,NM_001352047,NM_001352048,NM_002044,NR_147895	GALK2	1934	1332	3442	2971	1131	2975	1473	1375
2588	NM_000512,NM_001323543,NM_001323544	GALNS	4539	5494	2008	2099	2029	5383	4469	5063
2589	NM_020474	GALNT1	5476	13437	3773	21374	7734	2983	6911	5838
2590	NM_001291866,NM_004481,NR_120373	GALNT2	2416	4280	2095	3722	6150	3679	2850	2600
2591	NM_004482	GALNT3	24560	4927	4439	6558	21591	13823	3500	1600
2592	NM_000155,NM_001258332	GALT	1367	3727	7948	4020	4527	5390	6172	2906
2593	NM_000156,NM_138924	GAMT	377	194	248	195	834	151	1094	77
2595	NM_001301409,NM_001301410,NM_198141	GANC	2506	5172	7889	5244	3936	1928	4046	5915
2597	NM_001256799,NM_001289745,NM_001289746,NM_002046	GAPDH	117358	177048	93537	194091	76027	103997	106467	17803
2615	NM_001128922,NM_005512	LRRC32	200	241	348	300	368	226	240	693
2617	NM_001316772,NM_002047	GARS	35700	14894	12873	23224	11256	73548	8072	6513
2618	NM_000819,NM_001136005,NM_001136006,NM_175085	GART	8592	6571	8038	14919	8039	16770	5563	5127
2619	NM_002048	GAS1	44	22	7	24	74	62	17	14
2621	NM_000820	GAS6	1073	1019	586	658	1425	463	471	1288
2622	NM_001286205,NM_001286208,NM_001286209,NM_001481	GAS8	1446	2546	2278	1639	2054	3116	2861	3696
2624	NM_001145661,NM_001145662,NM_032638	GATA2	109	577	309	1892	1575	315	25521	2226
2625	NM_001002295,NM_002051	GATA3	120	22440	19143	53341	34800	56557	65979	42312
2627	NM_005257	GATA6	76	120	103	212	358	87	1186	525
2628	NM_001321015,NM_001482	GATM	525	156	638	4425	287	4299	223	592
2629	NM_000157,NM_001005741,NM_001005742,NM_001171811,NM_001171812	GBA	20585	11258	13552	12157	16618	12895	12172	8216
2630	NR_002188	GBAP1	5155	3042	4897	4633	3904	3280	4916	2929
2631	NM_001202469,NM_001483	NIPSNAP2	1912	2586	2606	3496	3672	3168	2591	999
2632	NM_000158	GBE1	1509	3628	1801	1697	3318	1655	1489	1702
2633	NM_002053	GBP1	14004	3897	2193	7523	29764	20711	2794	5776
2634	NM_004120	GBP2	5731	27517	16416	22501	31636	33135	21616	11111
2635	NM_001319179,NM_001319180,NM_001319181,NM_018284,NR_135007	GBP3	4571	6287	9110	10034	48665	7210	8669	12756
2639	NM_000159,NM_013976,NR_102316,NR_102317	GCDH	931	1906	2046	2869	2429	2754	1841	1304
2643	NM_000161,NM_001024024,NM_001024070,NM_001024071	GCH1	917	582	868	517	705	2006	351	287
2647	NM_001487,NR_037655,NR_037656,NR_037657	BLOC1S1	909	2227	3174	1187	1735	1248	803	459
2648	NM_021078	KAT2A	2607	3622	4927	3733	5818	5858	8638	8884
2649	NM_001278546,NM_001489,NM_033334	NR6A1	327	351	58	588	512	554	539	356
2650	NM_001097633,NM_001097634,NM_001097635,NM_001097636,NM_001490	GCNT1	65	657	63	52	2019	428	22	118
2651	NM_001491,NM_145649,NM_145655	GCNT2	2781	246	1893	707	560	363	169	2365
2653	NM_004483,NR_033249	GCSH	1067	1067	737	1467	617	2466	1024	690
2661	NM_001288824,NM_001288825,NM_001288826,NM_001288827,NM_001288828,NM_005260	GDF9	11	48	80	85	48	42	80	43
2664	NM_001493	GDI1	11518	14699	16036	25690	13271	11066	13901	15548
2665	NM_001115156,NM_001494	GDI2	19605	14385	10822	16397	26804	23820	7122	2959
2669	NM_005261,NM_181702	GEM	133	148	127	339	159	147	139	363
2671	NM_005262	GFER	462	460	1227	630	949	456	765	372
2672	NM_001127215,NM_001127216,NM_005263	GFI1	54	37	56	48	228	268	49	65
2673	NM_001244710,NM_002056	GFPT1	19310	12656	7889	17225	24047	47181	9191	4740
2677	NM_000821,NM_001142269,NM_001311312	GGCX	5288	5699	3596	6423	5848	11384	5774	2826
2678	NM_001288833,NM_013421,NM_013430	GGT1	924	721	426	1110	199	1112	234	453
2679	NR_003267	GGT3P	53	3917	33	107	38	33	94	31
2681	NR_003191,NR_045211	GGTA1P	120	35	39	44	58	109	28	82
2683	NM_001497	B4GALT1	7756	4352	15219	12044	11293	10220	6363	2068
2686	NM_001351702,NM_178026	GGT7	500	2539	2483	1688	4156	935	3305	2255
2687	NM_001099781,NM_001099782,NM_001302464,NM_001302465,NM_004121	GGT5	102	198	284	842	319	594	400	622
2690	NM_000163,NM_001242399,NM_001242400,NM_001242401,NM_001242402,NM_001242403,NM_001242404,NM_001242405,NM_001242406,NM_001242460,NM_001242462	GHR	751	244	373	272	263	619	117	588
2696	NM_000164,NM_001308418	GIPR	47	1087	2204	536	137	857	296	452
2697	NM_000165	GJA1	10257	31458	4852	15631	1452	18137	2455	6876
2701	NM_002060	GJA4	91	195	162	142	118	151	110	207
2702	NM_005266,NM_181703	GJA5	151	20	141	144	257	72	172	86
2706	NM_004004	GJB2	5046	11265	1186	4824	304	2238	113	5111
2707	NM_001005752,NM_024009	GJB3	5832	4481	4848	1846	123	3362	44	1394
2709	NM_005268	GJB5	4400	526	1582	1014	29	2543	14	827
2710	NM_000167,NM_001128127,NM_001205019,NM_203391	GK	8490	3142	1015	5742	8872	2939	4844	1275
2717	NM_000169	GLA	2164	728	1530	3659	1005	945	1221	403
2719	NM_001164617,NM_001164618,NM_001164619,NM_004484	GPC3	237	126	76	4146	2113	812	433	1025
2720	NM_000404,NM_001079811,NM_001135602,NM_001317040	GLB1	3017	9025	5998	6783	12167	18144	5569	6125
2729	NM_001197115,NM_001498	GCLC	17059	12897	8656	15218	13126	17557	15654	5144
2730	NM_001308253,NM_002061	GCLM	8222	2996	374	1365	1270	743	559	230
2731	NM_000170	GLDC	56	1992	9	131	62	1891	833	932
2733	NM_001003722,NM_001499	GLE1	7730	2399	4759	4041	8979	2169	3606	2165
2734	NM_001145666,NM_001145667,NM_012201,NR_027264,NR_027265	GLG1	15262	21867	12644	11788	6363	23991	10666	11234
2735	NM_001160045,NM_001167609,NM_005269	GLI1	189	21	99	165	53	39	79	235
2736	NM_005270	GLI2	10003	64	95	355	87	464	199	511
2737	NM_000168	GLI3	12615	23702	3727	4785	1691	6328	673	6676
2738	NM_138465	GLI4	663	518	735	652	649	728	1083	584
2739	NM_006708	GLO1	1860	3028	2321	3344	5202	3559	1635	521
2744	NM_001256310,NM_014905	GLS	3076	6795	8688	4492	7279	13668	3398	5789
2745	NM_001118890,NM_001243658,NM_001243659,NM_002064	GLRX	668	575	281	713	478	328	122	290
2746	NM_001318900,NM_001318901,NM_001318902,NM_001318904,NM_001318905,NM_001318906,NM_005271	GLUD1	28834	19516	50263	25881	14845	18855	15399	5051
2747	NM_012084	GLUD2	152	139	785	147	481	1190	105	525
2749	NR_048575	GLUD1P3	32	79	69	63	57	66	48	38
2752	NM_001033044,NM_001033056,NM_002065	GLUL	112820	21707	22716	23434	54500	29626	13429	11754
2760	NM_000405,NM_001167607	GM2A	4829	9968	3175	1981	2375	1296	1528	1046
2762	NM_001253846,NM_001500	GMDS	2504	3528	1407	2084	4471	2638	1878	4182
2764	NM_004124	GMFB	798	1103	965	630	1275	968	568	298
2766	NM_006877	GMPR	122	14	60	308	804	836	26	103
2767	NM_002067	GNA11	1542	2979	2075	1888	3687	2425	2315	1105
2768	NM_001282440,NM_001282441,NM_001293092,NM_007353	GNA12	742	706	548	1812	1113	1082	1101	547
2769	NM_002068	GNA15	3075	1587	1479	980	451	1277	269	1004
2770	NM_001256414,NM_002069	GNAI1	1296	2038	6933	930	1307	584	407	598
2771	NM_001166425,NM_001282617,NM_001282618,NM_001282619,NM_001282620,NM_002070	GNAI2	5244	13287	7538	8295	10253	7733	8102	5331
2773	NM_006496	GNAI3	3948	3599	2662	3944	2388	2943	1819	726
2774	NM_001142339,NM_001261443,NM_001261444,NM_182978	GNAL	29	144	82	23	58	1948	2	200
2775	NM_020988,NM_138736	GNAO1	60	35	24	34	96	93	8	211
2776	NM_002072	GNAQ	3175	2342	2015	1933	3738	4586	1342	1910
2778	NM_000516,NM_001077488,NM_001077489,NM_001077490,NM_001309840,NM_001309842,NM_001309861,NM_001309883,NM_016592,NM_080425,NM_080426,NR_132272,NR_132273	GNAS	87763	100468	126103	152164	197755	56847	139094	48295
2782	NM_001282538,NM_001282539,NM_002074	GNB1	14227	22897	16567	18960	17466	19544	15118	4833
2783	NM_005273	GNB2	11135	8436	8292	10444	8489	7058	6906	2222
2784	NM_001297571,NM_002075	GNB3	8	13	160	363	9	180	51	56
2787	NM_005274	GNG5	1919	3463	2424	2153	3507	2738	1810	503
2790	NM_001017998,NM_001198664	GNG10	119	112	479	188	244	125	52	26
2791	NM_004126	GNG11	20	110	106	74	60	110	65	56
2794	NM_005275	GNL1	1368	2850	2705	2624	3026	3699	2867	2964
2796	NM_000825,NM_001083111	GNRH1	205	283	961	144	349	86	370	392
2799	NM_002076	GNS	6603	16175	8288	12650	22697	16477	11507	4869
2800	NM_002077	GOLGA1	3195	2052	2526	2436	5589	1941	2762	3420
2801	NM_004486	GOLGA2	11982	4737	4796	6212	8244	7246	6082	7483
2802	NM_001172557,NM_005895	GOLGA3	6184	9337	4880	11815	10121	8582	9022	10123
2803	NM_001172713,NM_002078	GOLGA4	10141	17281	15329	18650	19945	31836	20831	32445
2804	NM_001256486,NM_001256487,NM_001256488,NM_004487	GOLGB1	15819	24681	22075	21246	29906	36991	26667	17564
2805	NM_002079	GOT1	3031	1377	1374	1579	1114	2320	1291	497
2806	NM_001286220,NM_002080	GOT2	4423	5008	3355	3159	2370	7531	5079	1696
2810	NM_006142	SFN	37139	10546	3446	3312	2325	2568	1279	2025
2817	NM_002081	GPC1	5835	5210	4097	2117	523	1864	2440	2506
2820	NM_000408,NM_001083112	GPD2	20868	18149	15878	16905	14452	15700	10852	6977
2821	NM_000175,NM_001184722,NM_001289789,NM_001289790,NM_001329909,NM_001329910,NM_001329911	GPI	52101	101386	26223	109564	36194	86173	43704	12463
2822	NM_001503	GPLD1	386	410	296	440	346	426	833	507
2824	NM_001001994,NM_001001995,NM_001001996,NM_001318729,NM_005278	GPM6B	20	299	43	67	63	285	4	74
2827	NM_005281	GPR3	124	24	10	92	6	125	13	6
2828	NM_005282	GPR4	30	90	116	50	31	69	55	56
2833	NM_001142797,NM_001504	CXCR3	6	8	15	14	29	16	2	4
2844	NM_005294	GPR21	199	146	201	246	311	81	188	74
2857	NM_001097579,NM_005300	GPR34	64	22	44	14	30	67	8	26
2859	NM_001195381,NM_001195382,NM_005301	GPR35	38	76	180	21	45	43	60	63
2863	NM_001508	GPR39	67	427	75	28	1215	51	1014	353
2868	NM_001004056,NM_001004057,NM_001350173,NM_005307,NM_182982	GRK4	115	95	297	63	200	398	73	233
2869	NM_005308	GRK5	1931	928	585	1267	483	629	700	784
2870	NM_001004105,NM_001004106,NM_002082	GRK6	1056	1705	2005	2344	1835	2079	1085	1096
2871	NR_144554	GRK6P1	22	60	32	18	26	14	118	53
2872	NM_017572,NM_199054	MKNK2	6008	11900	3628	10490	6508	7417	8075	7230
2873	NM_001321089,NM_001321090,NM_001321091,NM_001321092,NM_001321093,NM_001330539,NM_001330541,NM_004127,NM_212492	GPS1	2238	2280	3214	5765	3476	3790	2404	2080
2874	NM_004489	GPS2	1599	3957	2887	2607	5328	2258	4684	3883
2875	NM_005309	GPT	123	67	143	74	55	111	77	73
2876	NM_000581,NM_001329455,NM_001329502,NM_001329503,NM_201397	GPX1	1463	4152	4848	2387	1267	1058	2509	923
2877	NM_002083,NR_046320,NR_046321,NR_138078	GPX2	18177	347	16077	3814	106	2893	4268	1550
2878	NM_001329790,NM_002084	GPX3	64	446	219	145	261	303	55	177
2879	NM_001039847,NM_001039848,NM_002085	GPX4	4294	4590	4846	3867	5731	4618	3759	1934
2882	NM_015696	GPX7	52	194	314	313	33	323	23	113
2885	NM_002086,NM_203506	GRB2	2984	2559	1986	4625	3227	3061	1780	997
2886	NM_001030002,NM_001242442,NM_001242443,NM_001330207,NM_005310	GRB7	4703	5416	5192	2514	4874	4483	4145	2541
2887	NM_001001549,NM_001001550,NM_001001555,NM_001350814,NM_001350815,NM_001350816	GRB10	2793	3427	5490	2224	1682	4508	9292	4409
2888	NM_001303422,NM_004490	GRB14	41	91	47	134	204	809	105	163
2889	NM_001304275,NM_005312,NM_198679	RAPGEF1	6590	3219	4807	2795	4837	4058	2509	3969
2894	NM_017551	GRID1	38	268	155	34	82	196	99	244
2896	NM_002087	GRN	33363	38745	48477	16953	46767	34873	26798	13577
2900	NM_001282470,NM_001282473,NM_014619	GRIK4	3	18	46	17	322	78	6	75
2901	NM_001301030,NM_002088	GRIK5	77	57	52	207	128	119	87	265
2906	NM_000836	GRIN2D	568	1464	377	868	43	1510	64	27
2907	NM_000837,NM_001009184	GRINA	7169	2603	1848	3374	3038	4876	3378	1435
2908	NM_000176,NM_001018074,NM_001018075,NM_001018076,NM_001018077,NM_001020825,NM_001024094,NM_001204258,NM_001204259,NM_001204260,NM_001204261,NM_001204262,NM_001204263,NM_001204264,NM_001204265	NR3C1	4323	3767	4079	2105	5794	4873	682	4242
2909	NM_004491	ARHGAP35	17622	23508	6840	18917	14554	13216	10253	9581
2912	NM_000839,NM_001349116,NM_001349117,NR_146059	GRM2	7	14	34	40	12	2	12	26
2918	NM_000845,NM_001127323,NR_028041	GRM8	180	99	325	978	596	125	234	642
2923	NM_005313	PDIA3	48889	74845	46791	78577	82419	58736	29978	18794
2925	NM_005314	GRPR	10	57	19	22	29	20	4	32
2926	NM_001098477,NM_002092	GRSF1	5341	9125	5632	11363	6738	13317	5037	3424
2931	NM_019884	GSK3A	3269	8459	1496	6366	4427	6544	3957	2701
2932	NM_001146156,NM_002093	GSK3B	6265	5705	5262	6979	6208	5848	5189	4288
2934	NM_000177,NM_001127662,NM_001127663,NM_001127664,NM_001127665,NM_001127666,NM_001127667,NM_001258029,NM_001258030,NM_198252	GSN	28945	13871	14137	6553	18262	9971	9125	9587
2935	NM_001130006,NM_001130007,NM_002094	GSPT1	11623	9691	8206	12068	9807	12442	9656	5221
2936	NM_000637,NM_001195102,NM_001195103,NM_001195104	GSR	48724	16046	6967	23031	23306	13575	15143	4018
2937	NM_000178,NM_001322494,NM_001322495	GSS	8565	3385	6138	13391	15046	3427	14391	9484
2941	NM_001512	GSTA4	742	3367	798	1263	185	552	125	231
2944	NM_000561,NM_146421	GSTM1	722	304	40823	79792	112	586	11784	103
2946	NM_000848,NM_001142368	GSTM2	3002	11910	15603	13929	4780	8356	255091	27738
2947	NM_000849,NR_024537	GSTM3	17601	603	844	8055	493	2808	39176	1092
2948	NM_000850,NM_147148,NR_024538	GSTM4	31009	827	6187	5445	775	3535	15266	3044
2949	NM_000851	GSTM5	474	17	119	235	61	90	267	233
2950	NM_000852	GSTP1	58757	17643	43198	12967	10743	10508	514	4180
2953	NM_000854,NM_001302670,NR_126442,NR_126445,NR_126445_dup1,NR_126446	GSTT2	44	284	592	312	58	255	443	210
2954	NM_001312660,NM_145870,NM_145871	GSTZ1	678	654	898	1493	1069	419	798	479
2956	NM_000179,NM_001281492,NM_001281493,NM_001281494	MSH6	8591	8170	3264	12580	11067	13179	2291	4902
2957	NM_001278940,NM_015859,NM_201595	GTF2A1	7375	7082	4078	5472	4621	3924	5613	5798
2958	NM_001320929,NM_001320930,NM_004492	GTF2A2	747	1030	637	1090	1076	856	632	136
2959	NM_001514	GTF2B	2391	1692	2451	2641	3981	2053	2909	870
2960	NM_005513	GTF2E1	1537	1165	1059	1285	1575	1273	1252	1627
2961	NM_001348353,NM_002095	GTF2E2	1413	2108	1707	1770	1281	2219	1407	652
2962	NM_002096	GTF2F1	3421	4396	3293	3787	5654	4252	6434	5437
2963	NM_004128	GTF2F2	673	1310	1189	856	547	1517	396	893
2965	NM_001142307,NM_005316	GTF2H1	4102	1258	2596	1793	3124	1787	1690	1656
2966	NM_001515	GTF2H2	1414	3663	6836	6128	3910	2598	4111	6511
2967	NM_001271866,NM_001271867,NM_001271868,NM_001516	GTF2H3	1455	1445	1403	2349	1874	873	1592	605
2968	NM_001517	GTF2H4	674	1292	1744	1242	1302	1916	1381	1327
2969	NM_001163636,NM_001280800,NM_001518,NM_032999,NM_033000,NM_033001	GTF2I	54778	62174	90465	116893	87213	49508	97393	82548
2970	NR_002206,NR_002206_dup1	GTF2IP1	15982	17406	23479	30282	21000	13581	22840	17800
2971	NM_002097	GTF3A	1231	4135	4377	2125	2931	4854	4327	1243
2972	NM_001242786,NM_001242787,NM_001242788,NM_001242789,NM_001242790,NM_001519,NM_145685	BRF1	2408	2324	1547	2659	3634	757	3687	2763
2975	NM_001286242,NM_001520	GTF3C1	17670	12871	6721	12517	12981	11278	12604	12430
2976	NM_001035521,NM_001318909,NM_001521	GTF3C2	6941	5697	5677	8749	2924	4555	8604	4095
2977	NM_000855,NM_001256424	GUCY1A2	153	268	674	287	297	239	179	1043
2979	NM_002098	GUCA1B	97	203	26	150	157	129	106	176
2982	NM_000856,NM_001130682,NM_001130683,NM_001130684,NM_001130685,NM_001130687,NM_001256449	GUCY1A3	2445	1464	384	242	222	733	216	733
2983	NM_000857,NM_001291951,NM_001291952,NM_001291953,NM_001291954,NM_001291955	GUCY1B3	1064	1636	763	616	765	969	400	1426
2987	NM_000858,NM_001159390,NM_001159391,NM_001242839,NM_001242840	GUK1	2529	2202	3310	1457	1872	1818	1642	1100
2990	NM_000181,NM_001284290,NM_001293104,NM_001293105,NR_120531	GUSB	8355	10071	11763	15281	31777	5398	6745	5574
2992	NM_001184720,NM_001184721,NM_004130	GYG1	1289	1154	1536	1633	2157	4266	1016	473
2995	NM_001256584,NM_002101,NM_016815	GYPC	160	205	286	487	485	1435	267	263
2997	NM_001161587,NM_002103,NR_027763	GYS1	5010	17616	8879	14834	8118	17902	12564	8313
2998	NM_021957	GYS2	28	31	15	95	23	12	11	81
2999	NM_001270780,NM_001270781,NM_033423	GZMH	21	11	14	70	75	160	7	34
3001	NM_006144	GZMA	33	11	109	126	175	149	7	60
3002	NM_001346011,NM_004131,NR_144343	GZMB	83	51	32	184	130	548	16	20
3005	NM_005318	H1F0	24585	7383	8204	17001	9754	9264	9417	4677
3006	NM_005319	HIST1H1C	5047	4880	6960	11658	9442	6359	9459	3392
3007	NM_005320	HIST1H1D	2142	2139	3722	7105	4206	2611	2975	982
3008	NM_005321	HIST1H1E	5543	7237	12652	11251	8295	4768	9850	11035
3009	NM_005322	HIST1H1B	2332	828	1639	7904	1502	2184	1937	2041
3012	NM_021052	HIST1H2AE	6932	6155	16204	19601	4188	9742	7215	3500
3013	NM_021065	HIST1H2AD	4511	4453	10194	11691	4421	7908	7402	2769
3014	NM_002105	H2AFX	2766	1610	659	3044	2838	1634	3215	918
3015	NM_002106	H2AFZ	3088	2111	1904	5772	4787	3056	1786	287
3017	NM_021063,NM_138720	HIST1H2BD	13337	24507	64342	43755	22944	24593	36509	24622
3018	NM_021062	HIST1H2BB	2441	771	3462	3819	473	1597	1502	304
3020	NM_002107	H3F3A	4998	78	108	30	3	1	60	83
3021	NM_005324	H3F3B	21526	17304	10511	21809	15457	13464	13099	6868
3024	NM_005325	HIST1H1A	3	1136	272	64	8	987	3	36
3028	NM_001037811,NM_004493	HSD17B10	3381	2681	2714	5710	3235	8096	3054	791
3029	NM_001040427,NM_001286249,NM_005326	HAGH	804	1678	1804	2249	2314	1707	3014	1331
3030	NM_000182	HADHA	18542	22594	19927	21777	13905	30327	34709	11691
3032	NM_000183,NM_001281512,NM_001281513	HADHB	15535	23150	15510	17634	21939	24052	36091	7350
3033	NM_001184705,NM_001331027,NM_005327	HADH	4566	7084	4122	6020	25281	3089	4344	2030
3034	NM_001258333,NM_001258334,NM_002108	HAL	241	153	51	151	120	103	131	110
3035	NM_001258040,NM_001258041,NM_001258042,NM_001289092,NM_001289093,NM_001289094,NM_002109	HARS	2305	4113	4245	5323	4207	2987	4012	3420
3037	NM_005328	HAS2	17	3784	3934	6424	27	44	53	3035
3038	NM_001199280,NM_005329,NM_138612	HAS3	8801	12510	11045	6482	163	1116	10921	3787
3039	NM_000558	HBA1	883	201	550	3044	4525	1070	1545	980
3040	NM_000517	HBA2	1111	285	684	3739	5920	1420	2202	1189
3043	NM_000518	HBB	740	113	429	3149	3364	908	778	546
3052	NM_001122608,NM_001171991,NM_005333	HCCS	2451	1902	2502	2471	2468	3207	1035	575
3054	NM_005334	HCFC1	11522	16337	7033	23613	14666	15119	13802	13165
3055	NM_001172129,NM_001172130,NM_001172131,NM_001172132,NM_001172133,NM_002110	HCK	562	128	199	141	215	466	35	121
3059	NM_001292041,NM_005335	HCLS1	1752	11119	608	857	1782	14682	457	17699
3064	NM_002111	HTT	9940	20547	17439	27698	22539	21249	17835	17258
3065	NM_004964	HDAC1	15348	9805	11560	10951	12580	8553	7557	6776
3066	NM_001527,NR_033441,NR_073443	HDAC2	7780	12732	9681	11553	10884	14233	6345	6548
3067	NM_001306146,NM_002112	HDC	117	67	128	121	148	36	1	442
3068	NM_001126050,NM_001126051,NM_001319186,NM_001319187,NM_001319188,NM_004494,NR_135008	HDGF	27519	10359	4720	16432	10190	17148	10433	7211
3069	NM_001243900,NM_001320965,NM_001320966,NM_001320967,NM_005336,NM_203346	HDLBP	38610	55790	31024	64306	25194	51695	45275	25351
3070	NM_001289067,NM_001289068,NM_001289069,NM_001289070,NM_001289071,NM_001289072,NM_001289073,NM_001289074,NM_001289075,NM_018063	HELLS	3196	2988	1495	5908	5828	2313	2605	1465
3071	NM_001184976,NM_005337	NCKAP1L	2151	742	867	860	2163	2431	325	1437
3073	NM_000520,NM_001318825,NR_134869	HEXA	6012	16200	12531	13919	25116	6652	9917	11103
3074	NM_000521,NM_001292004	HEXB	5608	7819	13251	13661	19463	11998	3906	3316
3075	NM_000186,NM_001014975	CFH	2555	106186	53227	30543	25462	27606	3343	34894
3077	NM_000410,NM_001300749,NM_139003,NM_139004,NM_139006,NM_139007,NM_139008,NM_139009,NM_139010,NM_139011	HFE	743	1097	1185	1158	1038	2331	721	1367
3081	NM_000187	HGD	44	79	3	39	84	25	40	45
3082	NM_000601,NM_001010931,NM_001010932,NM_001010933,NM_001010934	HGF	84	43	325	292	171	120	106	286
3084	NM_001159995,NM_001159996,NM_001159999,NM_001160001,NM_001160002,NM_001160004,NM_001160005,NM_001160007,NM_001160008,NM_001322197,NM_001322201,NM_001322202,NM_001322205,NM_001322206,NM_001322207,NM_004495,NM_013956,NM_013957,NM_013958,NM_013959,NM_013960,NM_013962,NM_013964	NRG1	1088	886	7	285	51	139	18	169
3087	NM_002729	HHEX	61	40	208	281	67	390	144	114
3090	NM_001098202,NM_006497	HIC1	78	78	103	200	66	69	89	150
3091	NM_001243084,NM_001530,NM_181054	HIF1A	13985	34622	7202	12003	14135	13422	13738	28981
3092	NM_001243198,NM_005338	HIP1	2449	3530	3328	6834	4434	4713	4574	8702
3093	NM_001111112,NM_001111113,NM_001312646,NM_001312647,NM_001312648,NM_005339	UBE2K	1506	1652	2083	3047	2454	3106	1620	1538
3094	NM_005340,NR_024610,NR_024611,NR_073488,NR_134494,NR_134495	HINT1	2119	3408	12507	5291	3228	1597	786	1798
3096	NM_002114	HIVEP1	7731	4782	2702	7056	6279	4727	4012	4476
3097	NM_006734	HIVEP2	11011	13318	6393	15327	8684	12674	8730	12735
3098	NM_000188,NM_001322364,NM_001322365,NM_001322366,NM_001322367,NM_033496,NM_033497,NM_033498,NM_033500	HK1	60658	56438	29024	54277	16559	29173	45010	39100
3099	NM_000189	HK2	18868	34659	6687	19390	6795	46382	3543	6956
3101	NM_002115	HK3	126	35	41	80	89	123	29	53
3104	NM_001278647,NM_001278648,NM_005341	ZBTB48	954	1417	1275	1155	1806	938	1702	2693
3105	NM_001242758,NM_002116	HLA-A	68834	26500	68578	32527	78061	77942	17201	11453
3106	NM_005514	HLA-B	103652	28208	62151	53003	118375	111668	31441	26710
3107	NM_001243042,NM_002117	HLA-C	37635	27661	25646	68466	57751	66441	21734	13156
3108	NM_006120	HLA-DMA	1253	452	669	888	3117	3755	625	1204
3109	NM_002118	HLA-DMB	314	123	163	121	449	777	36	157
3111	NM_002119	HLA-DOA	42	58	66	14	160	198	47	141
3112	NM_002120	HLA-DOB	152	34	12	26	313	140	229	42
3113	NM_001242524,NM_001242525,NM_033554	HLA-DPA1	1931	1588	730	840	3258	11870	577	1691
3115	NM_002121	HLA-DPB1	3117	1667	1287	1086	3449	7226	649	2285
3117	NM_002122	HLA-DQA1	2173	2523	546	892	4031	9497	65	1272
3118	NM_020056	HLA-DQA2	2853	1920	1264	419	2491	445	471	768
3119	NM_001243961,NM_002123	HLA-DQB1	109	326	115	225	1600	4057	72	351
3120	NM_001198858,NM_001300790	HLA-DQB2	1008	617	136	24	337	16	62	328
3122	NM_019111	HLA-DRA	12700	3252	2417	2453	16489	20414	1023	4211
3123	NM_001243965,NM_002124	HLA-DRB1	6189	1224	927	1862	7877	12343	674	1779
3127	NM_002125	HLA-DRB5	1352	683	526	710	2945	489	219	33
3133	NM_005516	HLA-E	53195	25802	23237	22296	42178	49388	17644	22789
3134	NM_001098478,NM_001098479,NM_018950	HLA-F	10151	3019	8804	4174	2923	13766	2308	4882
3135	NM_002127	HLA-G	9214	135	295	4700	124	4894	2699	41
3136	NR_001434	HLA-H	9578	10006	19640	5738	28164	17736	3464	7904
3139	NR_027822	HLA-L	554	183	631	131	458	756	219	607
3140	NM_001194999,NM_001195000,NM_001195035,NM_001310213,NM_001531	MR1	1213	956	2595	1032	1603	2311	1644	1599
3141	NM_000411,NM_001242784,NM_001242785	HLCS	1116	5628	5648	3891	8341	5861	4038	3260
3142	NM_021958	HLX	134	191	475	203	122	102	197	455
3145	NM_000190,NM_001024382,NM_001258208,NM_001258209	HMBS	3495	1486	2758	2494	1472	2356	2041	1214
3146	NM_001313892,NM_001313893,NM_002128	HMGB1	4246	8314	7833	7989	5178	10446	8675	6928
3148	NM_001130688,NM_001130689,NM_002129	HMGB2	4258	1565	1459	9258	10741	3170	2916	1473
3149	NM_001301228,NM_001301229,NM_001301231,NM_005342	HMGB3	2662	803	907	3160	1342	1065	715	393
3150	NM_004965	HMGN1	14238	19578	10029	24874	20967	19306	14772	12235
3151	NM_005517	HMGN2	17239	16993	10408	29189	49360	12886	16552	11485
3155	NM_000191,NM_001166059	HMGCL	749	2267	2335	1965	4228	1401	2593	1100
3156	NM_000859,NM_001130996	HMGCR	5488	4748	3808	10538	15370	3285	3789	1651
3157	NM_001098272,NM_001324219,NM_001324220,NM_001324222,NM_001324223,NM_001324224,NM_001330663,NM_002130	HMGCS1	6236	1483	1084	3880	10366	6571	1034	956
3159	NM_001319077,NM_001319078,NM_001319079,NM_001319080,NM_001319081,NM_001319082,NM_002131,NM_145899,NM_145901,NM_145902,NM_145903,NM_145905	HMGA1	19794	27387	10582	17301	2480	11536	5023	14643
3161	NM_001142556,NM_001142557,NM_012484,NM_012485	HMMR	591	401	287	1263	1456	712	522	506
3162	NM_002133	HMOX1	2809	494	282	869	4335	837	839	357
3163	NM_001127204,NM_001127205,NM_001127206,NM_001286267,NM_001286268,NM_001286269,NM_001286270,NM_001286271,NM_002134	HMOX2	2836	1129	1249	1398	1309	1228	1343	551
3164	NM_001202233,NM_001202234,NM_002135,NM_173157	NR4A1	3431	424	736	1101	3089	616	945	1872
3169	NM_004496	FOXA1	6108	17022	12881	28197	28770	6875	27447	21776
3176	NM_001024074,NM_001024075,NM_006895	HNMT	279	5753	2968	7067	1732	601	2897	2365
3177	NM_001300868,NM_001300869,NM_001532,NR_125343	SLC29A2	1493	538	1638	2404	1292	2078	2869	745
3178	NM_002136,NM_031157,NR_135167	HNRNPA1	37516	50413	42088	69257	45887	56666	60538	62021
3181	NM_002137,NM_031243	HNRNPA2B1	43635	44657	29492	64746	55270	45925	46579	58658
3182	NM_004499,NM_031266	HNRNPAB	4048	5962	4020	8384	6124	6860	5278	2716
3183	NM_001077442,NM_001077443,NM_004500,NM_031314	HNRNPC	61475	39954	34469	54667	47364	55146	38362	29577
3184	NM_001003810,NM_002138,NM_031369,NM_031370	HNRNPD	12314	13477	7790	19525	18110	12752	13047	18602
3185	NM_001098204,NM_001098205,NM_001098206,NM_001098207,NM_001098208,NM_004966	HNRNPF	15738	13500	7208	24019	12857	8238	514	717
3187	NM_001257293,NM_005520	HNRNPH1	41411	61682	46153	71142	89510	55903	82794	109486
3188	NM_001032393,NM_019597	HNRNPH2	2346	2930	1989	4282	1970	1528	2338	1112
3189	NM_001322434,NM_001322436,NM_001322437,NM_001322438,NM_001322439,NM_001322440,NM_001322441,NM_001322442,NM_001322443,NM_001322444,NM_001322445,NM_001322446,NM_001322447,NM_001322448,NM_001322449,NM_001322450,NM_001322451,NM_001322452,NM_001322453,NM_012207,NM_021644	HNRNPH3	8466	10938	7217	16062	9491	9256	11161	10484
3190	NM_001318186,NM_001318187,NM_001318188,NM_002140,NM_031262,NM_031263	HNRNPK	38623	27450	27710	38671	43799	48939	25007	8425
3191	NM_001005335,NM_001533	HNRNPL	12122	17993	13999	19643	14748	18437	11232	5944
3192	NM_004501,NM_031844	HNRNPU	56255	54719	32785	67316	66752	51694	56666	67719
3198	NM_005522,NM_153620	HOXA1	209	532	312	657	247	279	1320	362
3199	NM_006735	HOXA2	66	201	108	775	462	248	1972	488
3200	NM_030661,NM_153631	HOXA3	99	325	142	624	223	107	1148	348
3201	NM_002141	HOXA4	179	405	142	770	803	632	1922	1033
3202	NM_019102	HOXA5	201	491	414	1190	997	1262	4535	501
3203	NM_024014	HOXA6	117	421	316	864	773	1081	2502	403
3204	NM_006896	HOXA7	165	10	309	678	89	416	26	32
3206	NM_018951,NR_037939	HOXA10	370	394	106	1018	1922	1771	1583	429
3207	NM_005523	HOXA11	17	36	75	215	64	457	66	360
3212	NM_002145	HOXB2	153	506	563	18	847	175	328	539
3213	NM_001330322,NM_001330323,NM_002146	HOXB3	75	1375	1364	43	2440	163	1113	1721
3214	NM_024015	HOXB4	140	1183	1133	15	1403	296	1060	323
3215	NM_002147	HOXB5	10	1032	711	20	1557	336	956	1361
3216	NM_018952	HOXB6	18	4421	2026	64	8907	1047	4767	6757
3217	NM_004502	HOXB7	70	1055	643	10	740	420	738	896
3221	NM_014620,NM_153633	HOXC4	3	195	325	165	113	639	63	209
3223	NM_004503,NM_153693	HOXC6	12	545	52	122	189	245	29	225
3225	NM_006897	HOXC9	14	26	27	50	54	62	6	98
3231	NM_024501	HOXD1	6	391	243	135	45	646	373	540
3232	NM_006898	HOXD3	34	370	254	83	120	460	129	923
3233	NM_014621	HOXD4	99	1219	792	321	362	1778	421	2467
3234	NM_001199746,NM_001199747,NM_019558	HOXD8	49	717	107	97	351	721	75	365
3235	NM_014213	HOXD9	117	798	280	206	225	515	143	1152
3236	NM_002148	HOXD10	300	5457	642	228	337	2329	179	3452
3241	NM_001258357,NM_001258358,NM_001258359,NM_002149,NM_134421	HPCAL1	857	752	918	714	467	1683	4703	663
3248	NM_000860,NM_001145816,NM_001256301,NM_001256305,NM_001256306,NM_001256307	HPGD	621	3910	64620	1901	36785	1489	2609	1665
3251	NM_000194	HPRT1	2756	2486	1255	4376	2728	4416	1413	531
3257	NM_000195,NM_001311345,NM_001322476,NM_001322477,NM_001322478,NM_001322479,NM_001322480,NM_001322481,NM_001322482,NM_001322483,NM_001322484,NM_001322485,NM_001322487,NM_001322489,NM_001322490,NM_001322491,NM_001322492,NM_182639	HPS1	3690	5316	7286	4012	2617	2435	1861	3289
3263	NM_000613	HPX	19	70	535	27	124	108	52	107
3265	NM_001130442,NM_001318054,NM_005343,NM_176795	HRAS	2945	3631	5963	1886	1955	1383	2600	1538
3267	NM_001135187,NM_001135188,NM_001135189,NM_004504	AGFG1	7762	6709	5774	5193	2944	3756	3652	4055
3268	NM_006076	AGFG2	1802	1276	503	1127	952	759	1866	993
3269	NM_000861,NM_001098211,NM_001098212,NM_001098213	HRH1	309	504	477	309	285	524	221	264
3270	NM_002152	HRC	23	124	52	39	94	24	89	264
3274	NM_001131055,NM_022304	HRH2	53	9	15	77	134	337	8	40
3275	NM_001242864,NM_001242865,NM_001242866,NM_001286676,NM_001286677,NM_001286678,NM_001535,NM_206962	PRMT2	3447	5754	4573	5677	5982	4937	4608	4521
3276	NM_001207042,NM_001536,NM_198318,NR_033397	PRMT1	11685	20697	8285	22846	7094	17688	13466	13118
3280	NM_005524	HES1	1747	2817	2626	2717	1802	3574	3654	1504
3281	NM_001537	HSBP1	4575	3951	4810	4851	1883	4994	2791	2075
3291	NM_000196	HSD11B2	868	50	162	372	662	739	857	90
3292	NM_000413,NM_001330219,NR_144397	HSD17B1	102	221	177	42	52	128	33	78
3293	NM_000197	HSD17B3	69	214	176	128	710	443	141	34
3294	NM_002153	HSD17B2	75	1388	8890	1503	45	175	1796	2911
3295	NM_000414,NM_001199291,NM_001199292,NM_001292027,NM_001292028	HSD17B4	15710	17178	30981	32510	59396	20731	25850	19924
3297	NM_005526	HSF1	7944	3813	4024	6413	3583	6079	5784	3390
3298	NM_001135564,NM_001243094,NM_004506	HSF2	943	1178	1207	1065	1817	1705	989	1193
3299	NM_001040667,NM_001538	HSF4	1929	1589	4987	1713	1167	1342	5000	4412
3300	NM_001039550,NM_006736	DNAJB2	1189	2029	1360	1216	1764	971	2045	1215
3301	NM_001314039,NM_001539	DNAJA1	14139	5987	18921	27487	23501	23675	16386	4301
3303	NM_005345	HSPA1A	94243	122467	56670	201497	52537	324961	336043	274962
3304	NM_005346	HSPA1B	101254	121138	61859	188562	71780	319423	329649	308081
3305	NM_005527	HSPA1L	54	204	219	241	298	211	145	247
3306	NM_021979	HSPA2	749	9104	2417	4205	913	3047	630	2313
3308	NM_002154	HSPA4	10147	14421	10751	18122	11882	10280	11921	7209
3309	NM_005347	HSPA5	30816	20336	14949	22495	19112	23431	10366	7493
3310	NM_002155	HSPA6	419	1579	316	1146	289	830	412	443
3311	NR_024151	HSPA7	364	580	352	479	485	498	104	1032
3312	NM_006597,NM_153201	HSPA8	150516	144761	77888	158420	129602	133549	116182	53166
3313	NM_004134	HSPA9	47427	49541	33375	92088	59429	65306	57390	28325
3315	NM_001540	HSPB1	56446	11243	31686	65772	11648	21841	54358	13242
3320	NM_001017963,NM_005348	HSP90AA1	127711	105905	117956	175990	196581	53358	178103	79256
3321	NM_001007237,NM_001542	IGSF3	13460	9879	3248	8867	1271	4154	7637	2508
3326	NM_001271969,NM_001271970,NM_001271971,NM_001271972,NM_007355	HSP90AB1	113594	109056	122271	191745	95073	163088	134185	41524
3329	NM_002156,NM_199440	HSPD1	52233	25245	25025	79048	42419	101918	55441	13968
3336	NM_002157	HSPE1	2623	1908	3428	4296	2992	4597	2766	800
3337	NM_001300914,NM_001313964,NM_006145	DNAJB1	3750	3358	1269	3622	3053	3940	4276	2750
3338	NM_001307980,NM_001307981,NM_005528	DNAJC4	246	591	746	195	338	228	286	354
3339	NM_001291860,NM_005529	HSPG2	54357	86807	35444	42693	31640	45229	43506	54624
3340	NM_001301063,NM_001543	NDST1	5230	9223	6516	8830	3854	4377	5878	7197
3344	NM_002158	FOXN2	711	547	544	463	509	1600	241	583
3355	NM_000866,NM_001322208,NM_001322209,NM_001322210	HTR1F	6	50	216	68	406	94	60	58
3357	NM_000867,NM_001320758	HTR2B	26	792	15	36	11	11	6	43
3363	NM_000872,NM_019859,NM_019860	HTR7	5	476	172	41	7	4	242	574
3364	NM_004507,NR_037917	HUS1	1562	1597	1403	1187	2112	2060	1329	1833
3371	NM_002160	TNC	3097	15895	590	3429	1098	1496	691	1631
3373	NM_033159,NM_153281,NM_153282,NM_153283,NM_153285,NR_047690	HYAL1	943	122	1698	41	40	404	47	70
3376	NM_002161,NM_013417,NR_073446	IARS	21201	12285	13350	18532	21960	39131	12927	8954
3382	NM_001136020,NM_001276478,NM_001350819,NM_001350820,NM_001350821,NM_001350823,NM_001350824,NM_001350825,NM_001350826,NM_001350827,NM_001350828,NM_001350829,NM_001350830,NM_001350831,NM_001350832,NM_001350833,NM_001350834,NM_001350835,NM_001350836,NM_001350837,NM_001350838,NM_004968,NM_022307,NR_146926,NR_146927,NR_146928,NR_146929	ICA1	331	4303	9977	3929	4952	8048	8001	8876
3383	NM_000201	ICAM1	1557	1391	273	713	1047	1117	162	382
3384	NM_000873,NM_001099786,NM_001099787,NM_001099788,NM_001099789	ICAM2	54	430	454	108	295	281	86	125
3385	NM_001320605,NM_001320606,NM_001320608,NM_002162	ICAM3	136	211	164	449	220	459	107	137
3394	NM_002163	IRF8	679	271	390	482	804	810	158	435
3396	NM_001303265,NM_001545	MRPL58	1093	686	908	2365	964	1418	841	793
3397	NM_002165,NM_181353	ID1	1631	4272	4514	5736	2712	1644	14579	2392
3398	NM_002166	ID2	906	1237	2072	1534	1163	1289	59895	2369
3399	NM_002167	ID3	451	758	1842	2878	1715	519	5476	585
3400	NM_001546	ID4	293	406	453	493	126	34	526	109
3416	NM_001165946,NM_001322793,NM_001322794,NM_001322795,NM_001322796,NM_001322797,NM_004969,NR_136399	IDE	6192	6994	6248	8485	3224	4049	5575	2534
3417	NM_001282386,NM_001282387,NM_005896	IDH1	13514	9222	9168	11888	19642	8291	41516	5525
3418	NM_001289910,NM_001290114,NM_002168	IDH2	8413	16447	3494	18565	26693	8750	9918	4214
3419	NM_005530	IDH3A	4027	1707	1369	2664	2225	2295	1392	1235
3420	NM_001258384,NM_001330763,NM_006899,NM_174855,NR_136344	IDH3B	9215	9387	11018	15965	17122	11451	18371	5745
3421	NM_004135,NM_174869	IDH3G	2823	3141	3371	7001	3969	3734	3631	3592
3422	NM_001317955,NM_001317956,NM_001317957,NM_004508,NR_134300,NR_134301	IDI1	2358	521	485	2084	1816	1712	457	252
3423	NM_000202,NM_001166550,NM_006123,NR_104128	IDS	11544	8304	7684	9362	7032	4089	5038	4451
3425	NM_000203,NR_110313	IDUA	1024	3544	6396	2123	3521	4901	6397	4076
3426	NM_000204,NM_001318057,NM_001331035	CFI	529	10656	957	884	4089	733	516	2570
3428	NM_001206567,NM_005531	IFI16	93644	53348	33256	8596	13171	82491	916	29877
3429	NM_001130080,NM_001288952,NM_001288954,NM_001288956,NM_001288957,NM_001288958,NM_001288959,NM_001288960,NM_001288995,NM_005532	IFI27	29079	374	11469	7045	5349	5266	186	473
3430	NM_001330230,NM_005533	IFI35	3319	272	628	776	3814	796	592	492
3431	NM_001185015,NM_004509,NM_004510,NM_080424	SP110	14492	4769	2974	3647	8298	6364	3916	8601
3433	NM_001547	IFIT2	5011	153	189	487	1398	861	134	142
3434	NM_001270927,NM_001270928,NM_001270929,NM_001270930,NM_001548	IFIT1	14091	56	96	1027	4377	1085	90	114
3437	NM_001031683,NM_001289758,NM_001289759,NM_001549	IFIT3	8786	129	212	697	2745	1266	92	162
3454	NM_000629	IFNAR1	2370	3237	2447	3137	4587	2976	1313	1076
3455	NM_000874,NM_001289125,NM_001289126,NM_001289128,NM_207584,NM_207585	IFNAR2	2318	6508	1738	2815	2955	2255	1926	4130
3459	NM_000416	IFNGR1	9535	6013	7005	4726	5191	5650	3533	2734
3460	NM_001329128,NM_005534	IFNGR2	7674	20835	13199	12003	12345	11376	4424	8800
3475	NM_001007245,NM_001197079,NM_001197080,NM_001550,NR_120333	IFRD1	6025	3125	3753	3044	5192	11093	4090	4103
3476	NM_001551	IGBP1	1957	2491	5366	2462	2366	3002	2583	1846
3479	NM_000618,NM_001111283,NM_001111284,NM_001111285	IGF1	119	24	80	33	104	48	31	135
3480	NM_000875,NM_001291858	IGF1R	17846	36263	17126	27679	7635	18717	15535	31393
3481	NM_000612,NM_001007139,NM_001127598,NM_001291861,NM_001291862	IGF2	148	12990	1782	2370	136	112236	190	19384
3482	NM_000876	IGF2R	53062	30904	22751	19725	23884	27092	17417	14612
3485	NM_000597,NM_001313990,NM_001313992,NM_001313993	IGFBP2	173	1624	143	538	249	349	799	482
3486	NM_000598,NM_001013398	IGFBP3	1027	15812	17074	14210	1136	5052	1243	1372
3487	NM_001552	IGFBP4	1396	2373	3678	6880	910	1653	3788	4024
3488	NM_000599	IGFBP5	93	707	88	6715	1265	306	383	4197
3489	NM_002178	IGFBP6	45	1230	3555	358	176	117	30	136
3490	NM_001253835,NM_001553	IGFBP7	1709	11519	7612	4649	5418	6299	2801	4997
3491	NM_001554	CYR61	4029	3286	3623	6970	5930	4452	2655	11080
3508	NM_002180	IGHMBP2	3526	2530	2126	2802	2842	3098	3224	2639
3512	NM_144646	JCHAIN	26	1215	8	20	5020	1898	92	4
3516	NM_005349,NM_015874,NM_203283,NM_203284	RBPJ	2682	6433	4551	8122	5431	7477	3490	4112
3550	NM_006083	IK	9493	16614	10975	17783	25351	11305	14721	26363
3551	NM_001190720,NM_001242778,NM_001556,NR_033818,NR_033819,NR_040009	IKBKB	7193	9702	13446	12122	8387	8624	13236	8928
3553	NM_000576	IL1B	682	441	41	190	304	185	95	214
3554	NM_000877,NM_001288706,NM_001320978,NM_001320980,NM_001320981,NM_001320982,NM_001320983,NM_001320984,NM_001320985,NM_001320986	IL1R1	2369	2335	382	5494	1273	2309	1487	1702
3556	NM_001167928,NM_001167929,NM_001167930,NM_001167931,NM_002182,NM_134470	IL1RAP	2451	5690	1412	891	660	1453	424	835
3557	NM_000577,NM_001318914,NM_173841,NM_173842,NM_173843	IL1RN	33808	6054	58	2969	388	966	3125	891
3559	NM_000417,NM_001308242,NM_001308243	IL2RA	379	114	64	205	423	1856	65	138
3560	NM_000878,NM_001346222,NM_001346223	IL2RB	134	125	152	185	236	253	33	91
3561	NM_000206	IL2RG	356	162	146	225	501	816	48	189
3563	NM_001267713_chrX,NM_001267713_chrY,NM_002183_chrX,NM_002183_chrY	IL3RA	163	112	313	183	252	134	167	494
3566	NM_000418,NM_001257406,NM_001257407,NM_001257997	IL4R	4899	13019	4401	3108	2417	3651	2306	13975
3570	NM_000565,NM_001206866,NM_181359	IL6R	1258	1610	169	431	276	607	186	497
3572	NM_001190981,NM_002184,NM_175767,NR_120480	IL6ST	4100	3969	6465	7175	13021	13069	2474	3512
3574	NM_000880,NM_001199886,NM_001199887,NM_001199888	IL7	135	33	102	79	123	29	52	68
3575	NM_002185,NR_120485	IL7R	398	292	49	238	1577	4885	209	478
3579	NM_001168298,NM_001557	CXCR2	14	147	8	10	20	38	10	44
3586	NM_000572	IL10	100	6	17	37	36	29	12	61
3587	NM_001558,NR_026691	IL10RA	1727	900	1465	983	1871	2704	408	1663
3588	NM_000628	IL10RB	4373	3589	3304	2427	3473	4047	1635	4857
3589	NM_000641,NM_001267718	IL11	15	49	30	25	11	64	22	7
3590	NM_001142784,NR_052010	IL11RA	241	940	1312	662	1478	827	1682	847
3592	NM_000882	IL12A	2	85	12	18	94	239	11	18
3594	NM_001290023,NM_001290024,NM_005535,NM_153701	IL12RB1	179	68	96	133	228	237	47	72
3595	NM_001258214,NM_001258215,NM_001258216,NM_001319233,NM_001559,NR_047583,NR_047584	IL12RB2	438	1188	40	180	389	8286	6	126
3597	NM_001560	IL13RA1	3071	5795	1754	2364	4391	1840	733	858
3598	NM_000640	IL13RA2	8	10	62	416	52	256	15	32
3600	NM_000585,NM_172175,NR_037840	IL15	34	38	255	18	253	78	43	40
3601	NM_001243539,NM_001256765,NM_001351095,NM_001351096,NM_001351097,NM_002189,NM_172200,NR_046362	IL15RA	1115	333	471	488	339	1937	114	764
3603	NM_001172128,NM_004513,NM_172217	IL16	183	213	514	417	675	470	143	1036
3606	NM_001243211,NM_001562	IL18	805	455	440	139	167	156	44	346
3607	NM_004514	FOXK2	4770	3364	1992	7340	2904	4928	4073	3729
3608	NM_001267809,NM_004515	ILF2	12183	8070	6347	15903	10176	17405	7225	2441
3609	NM_001137673,NM_004516,NM_012218,NM_017620,NM_153464	ILF3	19680	22318	12328	51758	22353	13882	32878	28705
3611	NM_001014794,NM_001014795,NM_001278441,NM_001278442,NM_004517	ILK	4271	7157	13184	5944	10212	5981	6352	5794
3612	NM_001144878,NM_001144879,NM_005536	IMPA1	795	717	877	450	1495	409	518	781
3613	NM_014214	IMPA2	1374	516	316	1131	298	510	238	74
3614	NM_000883,NM_001102605,NM_001142573,NM_001142574,NM_001142575,NM_001142576,NM_001304521,NM_183243	IMPDH1	5037	2156	2006	3478	2947	8223	2288	2818
3615	NM_000884	IMPDH2	5299	15852	33832	34850	12494	12062	29932	4563
3619	NM_001040694,NM_020238	INCENP	4863	2580	1322	5039	3817	4776	2410	4433
3620	NM_002164	IDO1	153	596	26	24	476	6025	42	40
3621	NM_001267728,NM_005537,NM_198217,NM_198218,NM_198219	ING1	335	355	258	303	1855	535	722	524
3622	NM_001291959,NM_001564	ING2	695	773	324	1361	859	738	401	411
3623	NM_002191	INHA	5	90	50	12	6	143	46	22
3624	NM_002192	INHBA	190	447	129	405	72	562	129	592
3625	NM_002193	INHBB	138	248	165	80	50	39	92	80
3627	NM_001565	CXCL10	484	413	18	564	1568	2280	6	41
3628	NM_001128928,NM_002194	INPP1	859	3907	5007	985	2694	3025	1031	1320
3631	NM_001134224,NM_001134225,NM_001351424,NM_001351425,NM_001351426,NM_001351427,NM_001351428,NM_001351429,NM_001566,NM_004027	INPP4A	2655	2896	2398	4383	2719	5500	10414	6178
3632	NM_001321042,NM_005539	INPP5A	1508	2335	2573	1609	934	1166	3746	2291
3633	NM_001297434,NM_001350227,NM_001350228,NM_005540	INPP5B	1446	1587	3043	1874	2799	2665	2323	1540
3635	NM_001017915,NM_005541	INPP5D	1778	4858	6580	1234	2775	2354	2032	11722
3636	NM_001567	INPPL1	9063	9980	9421	11497	12692	8742	13775	14093
3638	NM_001346590,NM_001346591,NM_001346592,NM_001346593,NM_001346594,NM_005542,NM_198336,NM_198337	INSIG1	2524	144	174	870	745	1077	282	113
3643	NM_000208,NM_001079817	INSR	2932	18362	26042	12406	19430	21838	15010	23623
3646	NM_001568	EIF3E	15042	13531	27396	16011	8959	9831	12821	3864
3652	NM_001145349,NM_005897	IPP	1120	1504	1409	3808	1854	861	1335	1467
3653	NR_023915	IPW	11	38	51	125	282	13	41	74
3654	NM_001025242,NM_001025243,NM_001569	IRAK1	7040	5002	3465	14869	4706	5916	4824	4804
3655	NM_000210,NM_001079818,NM_001316306	ITGA6	82178	76846	51256	30861	14714	27372	28017	18069
3656	NM_001570	IRAK2	3377	1847	480	3339	1518	3600	5379	6199
3658	NM_001320941,NM_001320942,NM_001320943,NM_004136	IREB2	3993	5250	5849	8183	10246	5665	3819	4886
3659	NM_002198	IRF1	3026	2857	1430	2038	5441	2541	1108	2078
3660	NM_002199	IRF2	3996	4362	2606	4964	3664	2663	4313	3189
3661	NM_001197122,NM_001197123,NM_001197124,NM_001197125,NM_001197126,NM_001197127,NM_001197128,NM_001571,NR_045568	IRF3	1382	3506	2270	2541	1943	2038	2869	2341
3662	NM_001195286,NM_002460,NR_046000	IRF4	52	106	15	22	180	184	10	100
3663	NM_001098627,NM_001098629,NM_001098630,NM_001242452,NM_001347928,NM_032643	IRF5	622	916	397	508	689	653	1432	432
3664	NM_001206696,NM_006147	IRF6	16264	16736	8803	12169	6098	13594	12145	7364
3665	NM_001572,NM_004029,NM_004031	IRF7	2873	210	520	611	2305	312	348	78
3667	NM_005544	IRS1	1114	8320	10332	10165	517	3482	11749	6132
3669	NM_001303233,NM_001303234,NM_001303235,NM_001303236,NM_001303237,NM_002201,NR_130134	ISG20	1520	343	111	187	796	1230	85	198
3671	NM_005545,NM_201526	ISLR	42	20	25	305	122	163	18	172
3672	NM_181501	ITGA1	1973	3314	6692	9567	2928	7355	3212	8256
3673	NM_002203,NR_073103,NR_073104,NR_073105,NR_073106,NR_073107	ITGA2	23853	115534	16672	29241	2136	26833	5853	15293
3674	NM_000419	ITGA2B	20	62	186	96	499	511	55	84
3675	NM_002204	ITGA3	4977	37973	39343	25127	7599	11215	14796	75481
3676	NM_000885,NM_001316312	ITGA4	1260	895	941	1167	1250	1718	467	996
3678	NM_002205	ITGA5	798	2133	3234	1875	1069	4998	1324	2080
3679	NM_001144996,NM_001144997,NM_002206	ITGA7	305	1015	1650	614	991	524	837	1031
3680	NM_002207	ITGA9	1385	631	1379	5914	1966	1578	1259	4471
3682	NM_002208	ITGAE	128	369	656	295	656	1371	364	207
3683	NM_001114380,NM_002209	ITGAL	651	333	347	717	1585	1057	253	1182
3684	NM_000632,NM_001145808	ITGAM	343	223	226	199	444	326	86	433
3685	NM_001144999,NM_001145000,NM_002210	ITGAV	21634	9321	21867	12704	12387	17533	6979	7609
3687	NM_000887,NM_001286375	ITGAX	1894	568	1139	673	1613	858	265	1139
3688	NM_002211,NM_033668,NM_133376	ITGB1	21764	61228	24107	43798	20855	33379	26318	14798
3689	NM_000211,NM_001127491,NM_001303238	ITGB2	2907	962	656	850	2262	1997	368	770
3690	NM_000212	ITGB3	224	8001	451	416	397	308	413	1000
3691	NM_000213,NM_001005619,NM_001005731,NM_001321123	ITGB4	101007	222186	155002	184840	30676	77642	26909	93658
3692	NM_001267810,NM_002212,NM_181466,NM_181468,NR_052022,NR_052023,NR_052024	EIF6	3135	3736	4689	3923	3216	2313	3579	813
3693	NM_002213	ITGB5	4657	7174	2398	5831	2927	4566	2018	3686
3694	NM_000888,NM_001282353,NM_001282354,NM_001282355,NM_001282388,NM_001282389,NM_001282390	ITGB6	2187	12537	16979	7793	10698	4555	9061	27879
3695	NM_000889,NR_104181	ITGB7	457	1265	564	247	501	667	169	738
3696	NM_002214	ITGB8	15958	8613	1129	6761	3130	4660	444	1850
3700	NM_001166449,NM_002218	ITIH4	298	306	439	156	3228	538	693	1794
3702	NM_005546	ITK	222	110	189	212	872	2052	68	279
3703	NM_001278503,NM_001278504,NM_152713	STT3A	14958	17284	12350	17457	19264	19302	11464	4909
3704	NM_001267623,NM_001324236,NM_001324237,NM_001324238,NM_001324240,NM_001351739,NM_033453,NM_181493,NR_052000,NR_052001,NR_052002	ITPA	2423	2266	4276	2468	3515	2724	4650	1165
3705	NM_001142593,NM_001142594,NM_014216	ITPK1	1856	1514	1784	2287	3218	1412	1143	915
3707	NM_002221	ITPKB	2832	2620	1566	1680	1382	1778	1783	1779
3708	NM_001099952,NM_001168272,NM_002222	ITPR1	2351	1764	2219	2751	36513	4116	20330	5343
3709	NM_002223	ITPR2	5025	7522	8983	7384	9769	11528	1742	25660
3710	NM_002224	ITPR3	67268	30849	24962	26399	33887	20446	15274	30329
3712	NM_001159508,NM_002225	IVD	2715	4950	5774	10313	4454	4822	8466	3386
3713	NM_005547	IVL	33926	1076	863	3311	8	3227	5303	13834
3714	NM_002226,NM_145159	JAG2	11111	20286	3690	5551	2206	1681	4424	13189
3716	NM_001320923,NM_001321852,NM_001321853,NM_001321854,NM_001321855,NM_001321856,NM_001321857,NM_002227	JAK1	11108	15516	13063	16168	16541	14828	9507	8959
3717	NM_001322194,NM_001322195,NM_001322196,NM_001322198,NM_001322199,NM_001322204,NM_004972	JAK2	1642	1515	3641	1711	3294	2209	1354	1996
3718	NM_000215	JAK3	612	1504	985	1544	1547	4454	559	968
3720	NM_001267040,NM_004973	JARID2	4938	4541	2310	6082	2186	4361	3371	5587
3725	NM_002228	JUN	5712	3540	3749	2280	3679	4054	2476	1742
3726	NM_002229	JUNB	4067	5399	3060	2350	1509	836	3704	2370
3727	NM_001286968,NM_005354	JUND	2974	2263	53	3018	3859	4392	4033	1695
3728	NM_002230,NM_021991	JUP	139197	83440	28403	150804	29179	32287	79614	32424
3730	NM_000216	ANOS1	98	444	173	171	314	253	20	436
3732	NM_001024844,NM_002231	CD82	9078	2018	1170	1554	1359	3641	644	1419
3735	NM_001130089,NM_005548	KARS	19508	14566	16485	12082	10680	25882	16147	5413
3738	NM_002232,NR_109845,NR_109846	KCNA3	24	34	52	235	142	234	34	98
3741	NM_002234	KCNA5	2	14	21	12	22	5	45	7
3748	NM_004977,NR_110912	KCNC3	882	8401	1256	3988	2565	2236	3337	1674
3749	NM_001039574,NM_004978,NR_036437	KCNC4	947	1400	857	190	224	509	206	587
3750	NM_004979	KCND1	71	221	176	210	225	482	148	615
3751	NM_012281	KCND2	28	1124	317	2685	1058	312	4	1046
3752	NM_004980,NM_172198	KCND3	101	1223	118	35	86	201	15	453
3755	NM_002237	KCNG1	20	505	11	3318	1713	576	16	428
3759	NM_000891	KCNJ2	739	757	1084	521	134	182	445	653
3762	NM_000890	KCNJ5	11	283	79	77	103	36	9	134
3764	NM_004982	KCNJ8	40	147	26	174	28	94	10	37
3767	NM_000525,NM_001166290	KCNJ11	338	4	64	60	148	639	24	4
3770	NM_013348	KCNJ14	402	296	86	159	96	511	208	97
3772	NM_001276435,NM_001276436,NM_001276437,NM_001276438,NM_001276439,NM_002243,NM_170736,NM_170737	KCNJ15	152	1418	34	8770	15195	498	5188	515
3775	NM_002245	KCNK1	3706	1058	3941	1371	327	638	275	596
3778	NM_001014797,NM_001161352,NM_001161353,NM_001271518,NM_001271519,NM_001271520,NM_001271521,NM_001271522,NM_001322829,NM_001322830,NM_001322832,NM_001322835,NM_001322836,NM_001322837,NM_001322838,NM_001322839,NM_002247	KCNMA1	305	1040	1089	285	1423	731	239	1309
3779	NM_004137	KCNMB1	69	44	56	16	90	42	38	139
3782	NM_001204087,NM_002249,NM_170782	KCNN3	315	277	485	250	343	259	486	1504
3783	NM_002250	KCNN4	46	736	443	642	168	64	2606	870
3784	NM_000218,NM_181798	KCNQ1	563	3360	3042	1332	8818	804	4832	6447
3786	NM_001204824,NM_004519	KCNQ3	100	657	303	188	74	165	398	390
3790	NM_001282428,NM_002252	KCNS3	2282	881	1400	171	709	433	140	640
3791	NM_002253	KDR	2075	3348	7176	3396	3520	1457	3293	5849
3792	NM_000420	KEL	80	69	77	131	159	15	155	73
3795	NM_000221,NM_006488	KHK	298	32	520	624	347	824	312	67
3796	NM_001098511,NM_001243952,NM_001243953,NM_004520	KIF2A	2978	6824	4144	7503	9374	6221	3942	4442
3797	NM_002254	KIF3C	426	1602	1871	1266	517	1813	470	894
3799	NM_004521	KIF5B	29501	23490	18780	29365	14481	21877	16732	21693
3800	NM_004522,NR_111932	KIF5C	11	331	2685	4317	2164	500	11007	1316
3801	NM_001130099,NM_001130100,NM_001318710,NM_001318711,NM_001318712,NM_001318713,NM_001318714,NM_001318715,NM_005550,NR_134678	KIFC3	3209	1834	484	838	256	1258	768	2293
3805	NM_001080770,NM_001080772,NM_002255	KIR2DL4	25	22	101	8	45	124	2	26
3815	NM_000222,NM_001093772	KIT	94	265	1378	1364	379	2219	281	602
3818	NM_000892,NM_001318394,NM_001318396	KLKB1	51	177	130	261	892	132	34	283
3820	NM_002258	KLRB1	27	28	35	24	158	113	8	71
3822	NM_002260	KLRC2	20	29	225	63	80	375	11	152
3823	NM_002261,NM_007333	KLRC3	18	22	217	67	91	399	2	259
3824	NM_001114396,NM_001351060,NM_001351062,NM_001351063,NM_002262,NM_007334,NR_147038,NR_147039,NR_147040	KLRD1	7	28	194	46	21	244	10	28
3831	NM_001130107,NM_005552,NM_182923	KLC1	14385	12892	15800	11543	10350	4099	13599	25592
3832	NM_004523	KIF11	3184	1645	896	5451	3470	2435	1330	375
3833	NM_002263	KIFC1	2319	1267	433	4096	4070	2854	1266	982
3835	NM_001256269,NM_001256270,NM_007317	KIF22	3323	2476	2469	5353	6989	3720	5290	1843
3836	NM_002264,NR_026698	KPNA1	3957	3145	2926	3488	3867	5090	2864	3795
3837	NM_001276453,NM_002265	KPNB1	30479	25474	19285	29643	38900	32224	21241	19176
3838	NM_001320611,NM_002266	KPNA2	10855	4782	2865	26317	10576	19382	4236	2735
3839	NM_002267	KPNA3	3154	3127	2199	2745	2074	5104	947	1556
3840	NM_002268	KPNA4	6048	4933	4438	5444	6819	10995	4345	2740
3841	NM_002269	KPNA5	635	1044	2373	741	1901	1301	1565	1233
3842	NM_002270,NM_153188	TNPO1	11792	11355	11270	15067	12086	10575	7060	6917
3843	NM_002271	IPO5	6757	13891	16591	14265	14406	11897	14009	6072
3845	NM_004985,NM_033360	KRAS	1939	1912	1292	1668	1778	2668	753	733
3846	NM_005553	KRTAP5-9	179	640	598	468	97	169	2209	1101
3852	NM_000424	KRT5	563622	718875	17721	60053	2011	17937	155	55583
3853	NM_005554	KRT6A	2141684	672999	85534	17976	228	64090	41	6878
3855	NM_005556	KRT7	1245	66573	122247	129156	30138	73520	160728	66792
3856	NM_001256282,NM_001256293,NM_002273,NR_045962	KRT8	1846	82908	68144	62475	65197	82450	92226	25902
3858	NM_000421	KRT10	1994	4918	794	3527	620	1164	540	519
3860	NM_002274,NM_153490	KRT13	138159	338855	390663	556133	432	47710	3841	475803
3861	NM_000526	KRT14	308958	3351	3924	5688	94	218	143	186
3866	NM_002275	KRT15	37388	18311	27591	23431	469	1146	821	49067
3868	NM_005557	KRT16	254942	1864	176456	37840	101	1505	170	2328
3872	NM_000422	KRT17	299759	581391	101779	96621	6784	87716	3835	189911
3875	NM_000224,NM_199187	KRT18	8896	26618	20242	32000	22757	26618	66728	13696
3880	NM_002276	KRT19	76503	71014	81840	270128	31238	98612	72787	114676
3895	NM_001079521,NM_001079522,NM_001271014,NM_004986,NR_073128,NR_073129	KTN1	43729	46441	46774	35188	57283	36073	52697	43594
3898	NM_005558	LAD1	21472	12123	14948	16084	5110	10561	10275	15015
3899	NM_001025108,NM_002285	AFF3	204	232	298	170	422	933	139	1942
3903	NM_001289023,NM_001289025,NM_001289026,NM_001289027,NM_002287,NM_021706,NR_110279,NR_110280	LAIR1	204	42	89	45	195	173	44	167
3908	NM_000426,NM_001079823	LAMA2	716	4212	21218	10839	4459	5480	926	8842
3909	NM_000227,NM_001127717,NM_001127718,NM_001302996,NM_198129,NR_130106	LAMA3	9468	52957	22574	297	43493	6022	128	3388
3910	NM_001105206,NM_001105207,NM_001105208,NM_001105209,NM_002290	LAMA4	3984	34287	12913	8738	3345	5179	7032	13865
3911	NM_005560	LAMA5	19153	30518	25896	28633	7349	19775	23391	38216
3912	NM_002291	LAMB1	8496	86489	7332	26011	4847	16385	46229	19638
3913	NM_002292	LAMB2	2826	15466	25542	18197	22235	7132	25181	20199
3914	NM_000228,NM_001017402,NM_001127641	LAMB3	12427	21874	62554	24079	2561	2538	10513	12637
3915	NM_002293	LAMC1	8219	17461	13665	34630	8691	23488	14321	10670
3916	NM_005561	LAMP1	11171	17467	9548	5535	49481	9058	11585	5718
3918	NM_005562,NM_018891	LAMC2	10344	28008	9164	2534	5252	5478	507	3942
3920	NM_001122606,NM_002294,NM_013995	LAMP2	11992	8296	6905	5492	8297	5973	899	1868
3921	NM_001304288,NM_002295	RPSA	46178	108144	335791	171698	90099	169217	104655	40978
3925	NM_001145454,NM_005563,NM_203399,NM_203401	STMN1	2469	5275	2258	6747	9107	4678	2592	900
3927	NM_001271608,NM_006148,NR_073384	LASP1	3824	6539	3841	4943	7352	6350	5346	7465
3930	NM_002296,NM_194442	LBR	8381	5541	3247	6020	6674	6148	3581	2210
3931	NM_000229	LCAT	514	1181	945	961	746	3912	912	1648
3932	NM_001042771,NM_001330468,NM_005356	LCK	100	97	705	300	281	379	41	167
3936	NM_002298	LCP1	3303	10268	3456	1660	9394	28588	389	4439
3937	NM_005565	LCP2	2034	893	779	990	1806	1952	556	1931
3938	NM_002299	LCT	9	3	6	36	185	25	3	118
3939	NM_001135239,NM_001165414,NM_001165415,NM_001165416,NM_005566,NR_028500	LDHA	57735	46904	29891	69632	27909	31957	14490	5151
3945	NM_001174097,NM_001315537,NM_002300	LDHB	12179	24867	21184	24605	13015	25451	33333	5210
3949	NM_000527,NM_001195798,NM_001195799,NM_001195800,NM_001195803	LDLR	29055	8641	1155	31024	434	7655	789	4463
3953	NM_001003679,NM_001003680,NM_001198687,NM_001198688,NM_001198689,NM_002303	LEPR	180	2227	8306	530	1316	477	501	1047
3954	NM_012318	LETM1	6287	5134	3245	9716	4731	12208	6388	17201
3955	NM_001040167,NM_001040168,NM_001166355,NM_002304	LFNG	294	1260	573	77	196	88	114	410
3956	NM_002305	LGALS1	607	2419	708	1941	1048	816	466	595
3958	NM_001177388,NM_002306,NR_003225	LGALS3	11547	5272	2044	1539	7048	1766	1667	484
3959	NM_005567	LGALS3BP	15583	11756	5191	14338	17099	11573	6252	3693
3960	NM_006149	LGALS4	31	57	87	26	204	25	42	121
3964	NM_006499,NM_201543,NM_201544,NM_201545	LGALS8	6074	8932	4401	8054	3497	5374	5141	8113
3965	NM_001330163,NM_002308,NM_009587,NR_024043	LGALS9	11047	7617	6221	5304	24350	9217	637	4656
3972	NM_000894	LHB	2	21	209	49	33	104	32	13
3976	NM_001257135,NM_002309	LIF	807	2023	624	707	169	809	268	676
3977	NM_001127671,NM_002310	LIFR	102	1215	552	432	7578	3975	203	2412
3978	NM_000234,NM_001289063,NM_001289064,NM_001320970,NM_001320971,NR_110296,NR_135497,NR_135498,NR_135499,NR_135500,NR_135501	LIG1	6140	13277	3043	17234	12333	12212	9420	12239
3980	NM_002311,NM_013975	LIG3	4452	3463	2973	17447	5027	4469	6178	4552
3981	NM_001098268,NM_001330595,NM_002312,NM_206937	LIG4	994	2027	2034	712	5035	1731	2665	2801
3983	NM_001003407,NM_001003408,NM_001322882,NM_001322883,NM_001322884,NM_001322885,NM_001322886,NM_001322887,NM_001322888,NM_001322889,NM_001322890,NM_001322891,NM_001322892,NM_001322893,NM_001322894,NM_001322895,NM_001322896,NM_001322897,NM_001322898,NM_001322899,NM_001322900,NM_002313,NM_006720	ABLIM1	22494	8291	3947	5172	2644	5048	3596	5403
3984	NM_001204426,NM_002314	LIMK1	7666	2334	1483	5703	1307	3640	1395	2154
3985	NM_001031801,NM_005569,NM_016733	LIMK2	6683	5848	7333	3070	1940	4040	2936	2891
3987	NM_001193482,NM_001193483,NM_001193484,NM_001193485,NM_001193488,NM_004987	LIMS1	5333	15024	6492	6567	1944	8993	4248	3871
3988	NM_000235,NM_001127605,NM_001288979	LIPA	4224	1191	2791	3147	2922	3616	2410	813
3990	NM_000236	LIPC	15	326	334	1551	89	1513	87	1353
3991	NM_005357	LIPE	240	926	276	413	361	870	421	328
3992	NM_013402	FADS1	2176	303	188	3760	3354	1061	1189	559
3993	NM_001015002,NM_001031803,NM_004524	LLGL2	5258	2839	3910	5937	8618	5452	4710	2426
3995	NM_021727	FADS3	568	2105	1767	650	2237	1804	1603	2109
3996	NM_004140	LLGL1	673	1832	1574	1247	2471	1756	1247	732
3998	NM_005570	LMAN1	12176	25533	11462	23189	23980	20287	10114	7532
4000	NM_001257374,NM_001282624,NM_001282625,NM_001282626,NM_005572,NM_170707,NM_170708	LMNA	66316	39959	18304	26905	22412	28250	29659	20274
4001	NM_001198557,NM_005573,NR_134488	LMNB1	3418	3485	1132	9052	9159	2423	1838	1003
4005	NM_001142315,NM_001142316,NM_005574	LMO2	221	142	448	250	113	421	83	73
4007	NM_001307979,NM_006150	PRICKLE3	635	968	565	666	385	1541	1267	609
4008	NM_001306080,NM_001330583,NM_005358,NM_015842	LMO7	32652	24154	9608	12376	6698	4715	2645	11587
4012	NM_005575,NM_175920	LNPEP	3345	9215	10986	11019	7203	5094	4848	5822
4013	NM_001130142,NM_014622,NM_198315	VWA5A	324	3514	5488	1244	3248	1158	310	3971
4015	NM_001178102,NM_001317073,NM_002317	LOX	137	113	37	652	144	339	108	100
4016	NM_005576	LOXL1	80	571	231	1392	194	226	402	501
4017	NM_002318	LOXL2	867	2618	1192	5216	707	1567	1850	1139
4023	NM_000237	LPL	93	56	98	1117	750	2547	604	357
4026	NM_001167671,NM_001167672,NM_005578	LPP	5723	10544	5925	9824	7829	11476	8125	10288
4033	NM_001204126,NM_001204127,NM_006152	LRMP	592	3734	869	2279	3447	465	135	2133
4034	NM_001289934,NM_002319	LRCH4	2277	2109	2213	2634	2567	2183	2645	3748
4035	NM_002332	LRP1	20715	116157	31856	36259	20521	32511	15209	34542
4036	NM_004525	LRP2	79	796	655	168	38	2341	41	543
4037	NM_002333	LRP3	92	650	263	566	482	669	156	218
4038	NM_002334	LRP4	11761	5530	6734	7321	2483	6902	5903	3253
4040	NM_002336	LRP6	7863	9494	9449	18173	10756	9388	13212	14058
4041	NM_001291902,NM_002335	LRP5	14326	22515	14878	14883	13581	15471	14897	16816
4043	NM_002337,NR_110005	LRPAP1	1559	4113	3846	5169	3768	5789	3775	2436
4045	NM_001318915,NM_002338	LSAMP	20	54	147	337	81	406	45	537
4046	NM_001013253,NM_001013254,NM_001013255,NM_001242932,NM_001289005,NM_002339	LSP1	1234	7903	4531	3315	760	650	102	2468
4047	NM_001001438,NM_001145436,NM_001145437,NM_002340	LSS	2736	1730	1536	3387	4194	3314	1461	1938
4048	NM_000895,NM_001256643,NM_001256644,NR_132659	LTA4H	6216	6762	7621	11143	6081	9032	6558	3918
4050	NM_002341,NM_009588	LTB	40	55	29	13	77	41	21	23
4051	NM_000896,NM_001199208,NM_001199209	CYP4F3	12685	349	153	1885	1916	314	731	1081
4052	NM_000627,NM_001166264,NM_001166265,NM_001166266,NM_206943	LTBP1	1109	11134	5314	13805	6709	4758	3184	3460
4053	NM_000428	LTBP2	1309	21137	2253	14142	4067	6871	2637	11281
4054	NM_001130144,NM_001164266,NM_021070	LTBP3	9645	38850	8912	13409	7548	12796	10483	18874
4055	NM_001270987,NM_002342	LTBR	10356	8571	4919	8478	5064	6212	5814	5774
4056	NM_145867	LTC4S	23	29	147	39	79	10	26	79
4059	NM_001013257,NM_005581	BCAM	2561	17681	29409	9880	1690	2148	3132	3711
4060	NM_002345	LUM	2091	337	544	2484	1653	2193	235	1768
4061	NM_001127213,NM_002346	LY6E	24778	5067	3030	8454	9155	4206	729	1211
4063	NM_001033667,NM_001261456,NM_001261457,NM_002348	LY9	32	18	6	16	138	172	7	69
4065	NM_002349	LY75	2334	11504	5090	4635	9567	14006	2510	3588
4067	NM_001111097,NM_002350	LYN	15030	738	1106	1510	1994	1342	1666	1130
4069	NM_000239	LYZ	2884	1030	567	1763	177866	4690	2326	718
4070	NM_002353	TACSTD2	24479	16530	12698	29299	6860	4627	18198	3587
4071	NM_014220	TM4SF1	12925	1984	562	17701	4153	2851	360	486
4072	NM_002354	EPCAM	25275	10061	14213	25508	21082	30519	5882	5645
4074	NM_001207024,NM_002355	M6PR	6540	8716	5116	5946	10302	6859	6843	4569
4076	NM_005898,NM_203364	CAPRIN1	41301	18691	24627	25469	38478	37717	27129	13774
4077	NM_001291571,NM_001291572,NM_005899,NM_031862	NBR1	7049	7629	10592	5343	13197	7975	10817	7464
4082	NM_002356	MARCKS	1970	4720	4174	5142	1744	2434	2109	3356
4084	NM_001202513,NM_001202514,NM_002357	MXD1	3960	912	456	928	409	794	275	571
4085	NM_002358	MAD2L1	461	233	132	1044	604	1085	103	32
4086	NM_001003688,NM_005900	SMAD1	2632	3672	2609	3391	2584	1734	1764	2683
4087	NM_001003652,NM_001135937,NM_005901	SMAD2	13159	17850	22157	26594	20907	9709	13928	20209
4088	NM_001145102,NM_001145103,NM_001145104,NM_005902	SMAD3	19716	37409	41970	28887	11282	4258	15528	76730
4089	NM_005359	SMAD4	9769	12881	17843	20914	20322	11167	14401	15761
4090	NM_001001419,NM_001001420,NM_005903	SMAD5	2641	6353	3196	4873	3872	4058	4207	4526
4091	NM_005585,NR_027654	SMAD6	147	473	574	2061	256	323	2109	754
4092	NM_001190821,NM_001190822,NM_001190823,NM_005904	SMAD7	200	218	139	527	188	112	1037	238
4093	NM_001127217,NM_005905	SMAD9	138	363	264	1261	818	1224	6143	1250
4094	NM_001031804,NM_005360	MAF	1631	1693	631	751	1187	955	837	4921
4097	NM_002359,NM_032711	MAFG	343	137	131	251	218	345	178	36
4116	NM_002370	MAGOH	2552	2103	1414	5424	3005	3550	2419	1342
4117	NM_001242385,NM_001242957,NM_005906,NR_134935,NR_134936	MAK	8	15	4	81	1592	59	4	11
4121	NM_005907	MAN1A1	160	3577	1181	3402	10452	2156	2982	446
4122	NM_001320977,NM_006122,NR_135502,NR_135503,NR_135504	MAN2A2	2398	3410	3396	6593	10646	7258	3120	4415
4123	NM_001256494,NM_001256495,NM_001256496,NM_006715	MAN2C1	2748	9143	10912	6722	10366	3232	8817	8881
4124	NM_002372	MAN2A1	2971	5446	8469	5029	7120	3571	2354	2600
4125	NM_000528,NM_001173498	MAN2B1	5955	9118	8076	14491	9786	6465	8739	7866
4126	NM_005908	MANBA	1626	4101	2984	4764	3736	4212	4612	3830
4128	NM_000240,NM_001270458	MAOA	10958	41971	51073	43179	39632	27273	17543	11137
4130	NM_002373	MAP1A	776	392	428	2982	3247	571	667	1158
4131	NM_001324255,NM_005909	MAP1B	8657	1389	2074	1724	3491	3019	1959	4810
4133	NM_001039538,NM_002374,NM_031845,NM_031847	MAP2	6505	201	377	70	656	281	167	1363
4134	NM_001134364,NM_002375,NM_030885	MAP4	9883	18214	14670	20653	41699	17112	26995	16564
4135	NM_033063,NM_207577	MAP6	9	163	143	42	359	395	50	800
4137	NM_001123066,NM_001123067,NM_001203251,NM_001203252,NM_005910,NM_016834,NM_016835,NM_016841	MAPT	167	163	425	192	714	1022	1604	574
4139	NM_001286124,NM_001286126,NM_001286128,NM_001286129,NM_018650	MARK1	3742	3324	2201	4607	9223	1349	6355	5516
4140	NM_001128918,NM_001128919,NM_001128920,NM_001128921,NM_002376	MARK3	7802	9598	11360	9328	8195	2848	12155	17846
4141	NM_004990	MARS	9902	9451	9148	12306	10610	24749	9127	7350
4144	NM_005911	MAT2A	17718	11194	14527	17550	15893	19022	18153	18445
4145	NM_002378,NM_139354,NM_139355	MATK	17	20	275	631	47	561	12	48
4147	NM_001317748,NM_002380,NM_030583	MATN2	7926	626	478	5188	23548	362	4401	2116
4149	NM_001271068,NM_001271069,NM_001320415,NM_002382,NM_145112,NM_145113,NM_145114,NM_197957,NR_073137,NR_073138	MAX	7707	4831	3348	5186	4944	6547	5007	5890
4150	NM_001042539,NM_001276275,NM_001276276,NM_002383,NR_074080	MAZ	10906	7242	6897	14470	15821	2546	10974	8055
4152	NM_001204136,NM_001204137,NM_001204138,NM_001204139,NM_001204140,NM_001204141,NM_001204142,NM_001204143,NM_001204151,NM_001323942,NM_001323947,NM_001323949,NM_001323950,NM_001323951,NM_001323952,NM_001323953,NM_001323954,NM_002384,NM_015844,NM_015845,NM_015846,NM_015847	MBD1	8011	11125	6975	11301	12137	5855	17795	13112
4154	NM_001314057,NM_021038,NM_207292,NM_207293,NM_207294,NM_207295,NM_207296,NM_207297	MBNL1	7731	4284	4891	5083	8438	7853	4797	3497
4155	NM_001025081,NM_001025090,NM_001025092,NM_001025100,NM_001025101,NM_002385	MBP	1114	860	610	1292	831	832	1015	566
4157	NM_002386	MC1R	437	309	172	367	931	1046	89	1000
4162	NM_006500	MCAM	1603	2542	3675	3180	1549	2515	4190	3347
4163	NM_001085377,NM_002387	MCC	3102	6091	2209	2277	404	1402	7350	8231
4168	NM_001099855,NM_001171876,NM_001171877,NM_001171878,NM_001171879,NM_005369	MCF2	6	105	41	6	14	69	23	69
4170	NM_001197320,NM_021960,NM_182763	MCL1	16099	10283	3897	5210	7856	7199	4834	6005
4171	NM_004526,NR_073375	MCM2	3176	2089	710	5714	7057	2567	2084	654
4172	NM_001270472,NM_002388	MCM3	8044	10272	4688	19068	32351	9828	14282	5889
4173	NM_005914,NM_182746	MCM4	14642	7459	3993	17561	18720	6547	7449	3308
4174	NM_006739	MCM5	4110	2215	1358	6570	4016	5798	1756	1755
4175	NM_005915	MCM6	3704	2526	1255	5374	11094	4770	1123	1369
4176	NM_001278595,NM_005916,NM_182776	MCM7	9909	7922	7040	18910	12203	7855	13395	7388
4179	NM_002389,NM_153826,NM_172350,NM_172351,NM_172352,NM_172353,NM_172359,NM_172361	CD46	36253	51177	50523	51704	52380	36790	52617	27721
4185	NM_001318933,NM_002390	ADAM11	20	2	75	276	23	121	57	137
4188	NM_001300804,NM_001300805,NM_001300806,NM_005586	MDFI	2011	1914	1012	512	23	330	1199	1149
4189	NM_012328	DNAJB9	1948	658	446	722	739	1930	520	217
4190	NM_001199111,NM_001199112,NM_001316374,NM_005917	MDH1	8994	5688	7903	5980	8511	11511	5562	1505
4191	NM_001282403,NM_001282404,NM_005918,NR_104165	MDH2	20310	9782	9074	17711	7626	14578	12382	2868
4192	NM_001012333,NM_001012334,NM_001270550,NM_001270551,NM_001270552,NM_002391,NR_073039	MDK	4727	11116	16525	4034	18857	12522	976	1206
[truncated: 13,398 more rows]
